# Supplementary material for: Metabolome-Wide Mendelian Randomization Assessing the Causal Role of Serum and Cerebrospinal Metabolites in Traumatic Brain Injury
Source: Biomedicines. 2024 May 25;12(6):1178. doi: 10.3390/biomedicines12061178 (PMC11201266; doi:10.3390/biomedicines12061178)
Supplement: Supplementary file 1 [file biomedicines-12-01178-s001.zip › supplementary tables.xlsx]

## Sheet: Table S1
Table S1. List of the identification (ID) for each of the blood and cerebrospinal fluid metabolites
ID	Serum Metabolites	ID	CSF Metabolites
M00053	glutamine	GCST90026002	Bilirubin (z,z) levels
M00054	tryptophan	GCST90026003	Cholesterol levels
M00059	histidine	GCST90026004	Lysine levels
M00060	leucine	GCST90026005	Tyrosine levels
M00063	cholesterol	GCST90026006	Pyroglutamine levels
M00064	phenylalanine	GCST90026007	Cortisol levels
M00513	creatinine	GCST90026008	Lactate levels
M00527	lactate	GCST90026009	Sulfate levels
M00542	3-hydroxybutyrate (BHBA)	GCST90026010	1,5-anhydroglucitol (1,5-ag) levels
M00553	cotinine	GCST90026011	Kynurenine levels
M00569	caffeine	GCST90026012	Asparagine levels
M00575	arabinose	GCST90026013	Glycine levels
M00577	fructose	GCST90026014	Proline levels
M00584	mannose	GCST90026015	Ornithine levels
M00599	pyruvate	GCST90026016	Citrulline levels
M00606	uridine	GCST90026017	Acetoacetate levels
M01105	linoleate (18:2n6)	GCST90026018	Sphingomyelin (d18:1/14:0, d16:1/16:0) levels
M01107	allantoin	GCST90026019	Sphingomyelin (d18:1/18:1, d18:2/18:0) levels
M01110	arachidonate (20:4n6)	GCST90026020	Sphingomyelin (d18:1/20:0, d16:1/22:0) levels
M01114	deoxycholate	GCST90026021	Sphingomyelin (d18:1/20:1, d18:2/20:0) levels
M01121	margarate (17:0)	GCST90026022	Sphingomyelin (d18:1/22:1, d18:2/22:0, d16:1/24:1) levels
M01123	inosine	GCST90026023	Sphingomyelin (d18:1/24:1, d18:2/24:0) levels
M01125	isoleucine	GCST90026024	Sphingomyelin (d18:2/16:0, d18:1/16:1) levels
M01284	threonine	GCST90026025	Sphingomyelin (d18:2/24:1, d18:1/24:2) levels
M01299	tyrosine	GCST90026026	Allantoin levels
M01301	lysine	GCST90026027	Alpha-ketoglutarate levels
M01302	methionine	GCST90026028	Dimethylglycine levels
M01303	malate	GCST90026029	Glucuronate levels
M01336	palmitate (16:0)	GCST90026030	Glycerol 3-phosphate levels
M01356	nonadecanoate (19:0)	GCST90026031	Hypoxanthine levels
M01358	stearate (18:0)	GCST90026032	3-indoxyl sulfate levels
M01359	oleate (18:1n9)	GCST90026033	Inosine levels
M01361	pentadecanoate (15:0)	GCST90026034	Malate levels
M01365	myristate (14:0)	GCST90026035	Taurine levels
M01444	pipecolate	GCST90026036	Uridine levels
M01493	ornithine	GCST90026037	Xanthine levels
M01494	5-oxoproline	GCST90026038	Phosphate levels
M01508	pantothenate	GCST90026039	3-hydroxyisobutyrate levels
M01515	salicylate	GCST90026040	5-oxoproline levels
M01558	4-acetamidobutanoate	GCST90026041	P-cresol sulfate levels
M01561	alpha-tocopherol	GCST90026042	(N(1) + N(8))-acetylspermidine levels
M01564	citrate	GCST90026043	1,2-dipalmitoyl-gpc (16:0/16:0) levels
M01572	glycerate	GCST90026044	1-(1-enyl-palmitoyl)-2-arachidonoyl-gpc (p-16:0/20:4) levels
M01573	guanosine	GCST90026045	1-(1-enyl-palmitoyl)-2-oleoyl-gpc (p-16:0/18:1) levels
M01585	N-acetylalanine	GCST90026046	1-arachidonoyl-gpc (20:4n6) levels
M01604	urate	GCST90026047	1-linoleoyl-gpc (18:2) levels
M01605	ursodeoxycholate	GCST90026048	1-methylhistidine levels
M01638	arginine	GCST90026049	1-methylnicotinamide levels
M01640	ascorbate (Vitamin C)	GCST90026050	1-myristoyl-2-palmitoyl-gpc (14:0/16:0) levels
M01644	heptanoate (7:0)	GCST90026051	1-oleoyl-GPC (18:1) levels
M01645	laurate (12:0)	GCST90026315	X-23308 levels
M01649	valine	GCST90026316	Ethyl beta-glucopyranoside levels
M01670	urea	GCST90026317	X-23587 levels
M01712	cortisol	GCST90026318	X-23590 levels
M01769	cortisone	GCST90026319	X-23593 levels
M01898	proline	GCST90026320	X-23639 levels
M02132	citrulline	GCST90026321	X-23644 levels
M02137	biliverdin	GCST90026322	X-23652 levels
M02342	serotonin (5HT)	GCST90026323	X-23739 levels
M02730	gamma-glutamylglutamine	GCST90026324	X-24228 levels
M02734	gamma-glutamyltyrosine	GCST90026325	X-24295 levels
M03127	hypoxanthine	GCST90026326	3-(3-amino-3-carboxypropyl)uridine levels
M03141	betaine	GCST90026327	X-24337 levels
M03147	xanthine	GCST90026328	X-24431 levels
M10642	caprate (10:0)	GCST90026329	X-24452 levels
M11438	phosphate	GCST90026330	X-24686 levels
M12017	3-methoxytyrosine	GCST90026331	X-24699 levels
M12035	pelargonate (9:0)	GCST90026332	3-amino-2-piperidone levels
M12067	undecanoate (11:0)	GCST90026333	X-24813 levels
M12129	beta-hydroxyisovalerate	GCST90026334	X-24952 levels
M12261	taurodeoxycholate	GCST90026335	X-25109 levels
M12593	X-02973	GCST90026336	N6-methyllysine levels
M12626	X-03003	GCST90025999	Glucose levels
M12768	X-03088	GCST90026000	Creatinine levels
M12774	X-03094	GCST90026001	Urate levels
M15122	glycerol	GCST90026052	1-palmitoyl-2-arachidonoyl-gpc (16:0/20:4n6) levels
M15140	kynurenine	GCST90026053	1-palmitoyl-2-docosahexaenoyl-gpc (16:0/22:6) levels
M15335	mannitol	GCST90026054	1-palmitoyl-2-linoleoyl-gpc (16:0/18:2) levels
M15365	glycerol 3-phosphate (G3P)	GCST90026055	1-palmitoyl-2-oleoyl-gpc (16:0/18:1) levels
M15488	acetylphosphate	GCST90026056	1-palmitoyl-2-palmitoleoyl-gpc (16:0/16:1) levels
M15500	carnitine	GCST90026057	1-palmitoyl-2-stearoyl-gpc (16:0/18:0) levels
M15506	choline	GCST90026058	1-palmitoyl-2-stearoyl-gpc (16:0/18:0) levels
M15630	N-acetylornithine	GCST90026059	1-ribosyl-imidazoleacetate levels
M15650	N1-methyladenosine	GCST90026060	1-stearoyl-2-arachidonoyl-gpc (18:0/20:4) levels
M15676	3-methyl-2-oxovalerate	GCST90026061	1-stearoyl-2-docosahexaenoyl-gpc (18:0/22:6) levels
M15677	3-methylhistidine	GCST90026062	1-stearoyl-2-linoleoyl-gpc (18:0/18:2) levels
M15749	3-phenylpropionate (hydrocinnamate)	GCST90026063	1-stearoyl-2-oleoyl-gpc (18:0/18:1) levels
M15753	hippurate	GCST90026064	1-stearoyl-gpc (18:0) levels
M15778	benzoate	GCST90026065	2'-deoxyuridine levels
M15958	phenylacetate	GCST90026066	2'-o-methylcytidine levels
M15990	glycerophosphorylcholine (GPC)	GCST90026067	2,3-dihydroxy-2-methylbutyrate levels
M15996	aspartate	GCST90026068	2,3-dihydroxyisovalerate levels
M16634	X-04357	GCST90026069	2-aminobutyrate levels
M16816	X-04494	GCST90026070	2-aminophenol sulfate levels
M16818	X-04495	GCST90026071	2-hydroxy-3-methylvalerate levels
M16821	X-04498	GCST90026072	2-hydroxyadipate levels
M16822	X-04499	GCST90026073	2-hydroxybutyrate/2-hydroxyisobutyrate levels
M16823	X-04500	GCST90026074	2-hydroxyglutarate levels
M17799	ibuprofen	GCST90026075	2-oxoadipate levels
M17805	dihomo-linoleate (20:2n6)	GCST90026076	2-piperidinone levels
M17807	X-18601	GCST90026077	3-(4-hydroxyphenyl)lactate levels
M17945	2-hydroxystearate	GCST90026078	3-carboxy-4-methyl-5-propyl-2-furanpropanoate (cmpf) levels
M18254	paraxanthine	GCST90026079	3-hydroxy-2-ethylpropionate levels
M18281	2-hydroxyhippurate (salicylurate)	GCST90026080	3-hydroxy-3-methylglutarate levels
M18283	X-05426	GCST90026081	3-hydroxybutyrate (bhba) levels
M18335	quinate	GCST90026082	3-hydroxyhexanoate levels
M18349	indolelactate	GCST90026083	3-hydroxyoctanoate levels
M18357	glycylvaline	GCST90026084	3-hydroxypyridine sulfate levels
M18369	gamma-glutamylleucine	GCST90026085	3-hydroxystachydrine levels
M18392	theobromine	GCST90026086	3-methoxytyramine sulfate levels
M18394	theophylline	GCST90026087	3-methoxytyrosine levels
M18467	eicosapentaenoate (EPA; 20:5n3)	GCST90026088	3-methyl-2-oxobutyrate levels
M18474	estrone 3-sulfate	GCST90026089	3-methyl-2-oxovalerate levels
M18476	glycocholate	GCST90026090	3-methylglutaconate levels
M18477	glycodeoxycholate	GCST90026091	3-methylglutarylcarnitine (2) levels
M18494	taurochenodeoxycholate	GCST90026092	3-methylhistidine levels
M18497	taurocholate	GCST90026093	3-methylxanthine levels
M18929	X-05907	GCST90026094	3-ureidopropionate levels
M19323	docosahexaenoate (DHA; 22:6n3)	GCST90026095	4-acetamidobutanoate levels
M19324	1-stearoylglycerophosphoinositol	GCST90026096	4-methyl-2-oxopentanoate levels
M19362	X-06226	GCST90026097	4-methylcatechol sulfate levels
M19364	X-06246	GCST90026098	5,6-dihydrothymine levels
M19368	X-06267	GCST90026099	5,6-dihydrouridine levels
M19396	X-06307	GCST90026100	5-acetylamino-6-amino-3-methyluracil levels
M19414	X-06350	GCST90026101	5-hydroxyhexanoate levels
M19415	X-06351	GCST90026102	5-hydroxyindoleacetate levels
M19934	myo-inositol	GCST90026103	5-methylcytidine levels
M20489	glucose	GCST90026104	5-methylthioadenosine (mta) levels
M20675	1,5-anhydroglucitol (1,5-AG)	GCST90026105	5-methyluridine (ribothymidine) levels
M20699	erythritol	GCST90026106	6-oxopiperidine-2-carboxylate levels
M21044	2-hydroxybutyrate (AHB)	GCST90026107	7-alpha-hydroxy-3-oxo-4-cholestenoate (7-hoca) levels
M21047	3-methyl-2-oxobutyrate	GCST90026108	7-methylguanine levels
M21049	1,6-anhydroglucose	GCST90026109	7-methylxanthine levels
M21127	1-palmitoylglycerol (1-monopalmitin)	GCST90026110	Acetylcarnitine (c2) levels
M21151	saccharin	GCST90026111	Acisoga levels
M21184	1-oleoylglycerol (1-monoolein)	GCST90026112	Adenine levels
M21188	1-stearoylglycerol (1-monostearin)	GCST90026113	Adenosine 3',5'-cyclic monophosphate (camp) levels
M21630	X-08402	GCST90026114	Alanine levels
M22030	2-hydroxyisobutyrate	GCST90026115	Alpha-hydroxyisocaproate levels
M22032	X-08766	GCST90026116	Alpha-hydroxyisovalerate levels
M22116	4-methyl-2-oxopentanoate	GCST90026117	Alpha-ketoglutaramate levels
M22130	phenyllactate (PLA)	GCST90026118	Alpha-tocopherol levels
M22138	homocitrulline	GCST90026119	Arabinose levels
M22175	aspartylphenylalanine	GCST90026120	Arabitol/xylitol levels
M22177	levulinate (4-oxovalerate)	GCST90026121	Arabonate/xylonate levels
M22189	palmitoylcarnitine	GCST90026122	Arachidonate (20:4n6) levels
M22481	X-08988	GCST90026123	Argininate levels
M22548	X-09026	GCST90026124	Arginine levels
M22649	X-09108	GCST90026125	Argininosuccinate levels
M22842	cholate	GCST90026126	Ascorbate (vitamin c) levels
M24074	X-09706	GCST90026290	X-11795 levels
M25459	X-10395	GCST90026291	X-12007 levels
M25599	X-10429	GCST90026292	X-12015 levels
M27256	X-10500	GCST90026293	X-12100 levels
M27273	X-10506	GCST90026294	X-12101 levels
M27278	X-10510	GCST90026295	X-12104 levels
M27447	1-linoleoylglycerol (1-monolinolein)	GCST90026296	Ascorbic acid 3-sulfate levels
M27513	indoleacetate	GCST90026297	X-12411 levels
M27531	hyodeoxycholate	GCST90026298	X-12906 levels
M27672	3-indoxyl sulfate	GCST90026299	1-carboxyethylvaline levels
M27710	N-acetylglycine	GCST90026300	X-13728 levels
M27716	bilirubin (Z,Z)	GCST90026301	X-14056 levels
M27718	creatine	GCST90026302	1-methyl-5-imidazoleacetate levels
M27722	erythrose	GCST90026303	X-15245 levels
M27728	glycerol 2-phosphate	GCST90026304	1-carboxyethylphenylalanine levels
M27738	threonate	GCST90026305	X-15674 levels
M30805	X-10810	GCST90026306	N,n,n-trimethyl-alanylproline betaine (tmap) levels
M31453	cysteine	GCST90026307	X-18887 levels
M31522	pyroglutamylglycine	GCST90026308	X-19438 levels
M31536	N-(2-furoyl)glycine	GCST90026309	X-21286 levels
M31548	DSGEGDFXAEGGGVR*	GCST90026310	Butyrate (4:0) levels
M31555	pyridoxate	GCST90026311	X-21733 levels
M31591	androsterone sulfate	GCST90026312	2-o-methylascorbic acid levels
M31787	3-carboxy-4-methyl-5-propyl-2-furanpropanoate (CMPF)	GCST90026313	X-22162 levels
M32197	3-(4-hydroxyphenyl)lactate	GCST90026314	4-chlorobenzoic acid levels
M32198	acetylcarnitine	GCST90026202	Methylsuccinoylcarnitine levels
M32315	serine	GCST90026203	Myo-inositol levels
M32319	trans-4-hydroxyproline	GCST90026204	N-acetyl-3-methylhistidine levels
M32322	glutamate	GCST90026205	N-acetyl-aspartyl-glutamate (naag) levels
M32328	hexanoylcarnitine	GCST90026206	N-acetyl-beta-alanine levels
M32338	glycine	GCST90026207	N-acetyl-isoputreanine levels
M32339	alanine	GCST90026208	N-acetylalanine levels
M32346	glycochenodeoxycholate	GCST90026209	N-acetylarginine levels
M32348	2-aminobutyrate	GCST90026210	N-acetylasparagine levels
M32379	scyllo-inositol	GCST90026211	N-acetylaspartate (naa) levels
M32388	dodecanedioate	GCST90026212	N-acetylglucosamine/n-acetylgalactosamine levels
M32393	gamma-glutamylvaline	GCST90026213	N-acetylglutamate levels
M32405	indolepropionate	GCST90026214	N-acetylglutamine levels
M32412	butyrylcarnitine	GCST90026215	N-acetylglycine levels
M32418	myristoleate (14:1n5)	GCST90026216	N-acetylhistidine levels
M32425	dehydroisoandrosterone sulfate (DHEA-S)	GCST90026217	N-acetylisoleucine levels
M32445	3-methylxanthine	GCST90026218	N-acetylleucine levels
M32452	propionylcarnitine	GCST90026219	N-acetylmethionine levels
M32489	caproate (6:0)	GCST90026220	N-acetylneuraminate levels
M32492	caprylate (8:0)	GCST90026221	N-acetylphenylalanine levels
M32497	10-undecenoate (11:1n1)	GCST90026222	N-acetylputrescine levels
M32504	docosapentaenoate (n3 DPA; 22:5n3)	GCST90026223	N-acetylserine levels
M32518	X-11204	GCST90026224	N-acetyltaurine levels
M32549	X-02269	GCST90026225	N-acetylthreonine levels
M32553	phenol sulfate	GCST90026226	N-acetylvaline levels
M32557	X-06126	GCST90026227	N-delta-acetylornithine levels
M32560	X-07765	GCST90026228	N-formylanthranilic acid levels
M32564	X-11247	GCST90026229	N-formylmethionine levels
M32578	X-11261	GCST90026230	N-trimethyl 5-aminovalerate levels
M32586	bilirubin (E,E)*	GCST90026231	N1-methyl-2-pyridone-5-carboxamide levels
M32587	X-02249	GCST90026232	N1-methyladenosine levels
M32593	heme*	GCST90026233	N1-methylinosine levels
M32616	X-11299	GCST90026234	N2,n2-dimethylguanosine levels
M32632	X-11315	GCST90026235	N6,n6,n6-trimethyllysine levels
M32634	X-11317	GCST90026236	N6-carbamoylthreonyladenosine levels
M32635	1-linoleoylglycerophosphoethanolamine*	GCST90026237	N6-succinyladenosine levels
M32644	X-11327	GCST90026238	Nicotinamide riboside levels
M32651	X-11334	GCST90026239	O-sulfo-l-tyrosine levels
M32654	3-dehydrocarnitine*	GCST90026240	Octanoylcarnitine (c8) levels
M32672	pyroglutamine*	GCST90026241	Orotate levels
M32675	C-glycosyltryptophan*	GCST90026242	Orotidine levels
M32691	X-11374	GCST90026243	Oxalate (ethanedioate) levels
M32698	X-11381	GCST90026244	Palmitoyl dihydrosphingomyelin (d18:0/16:0) levels
M32709	X-03056	GCST90026245	Palmitoyl sphingomyelin (d18:1/16:0) levels
M32729	X-11412	GCST90026246	Pantothenate levels
M32735	X-01911	GCST90026247	Phenol sulfate levels
M32739	X-11422	GCST90026248	Phenylacetylglutamine levels
M32740	X-11423	GCST90026249	Phenylalanine levels
M32753	X-09789	GCST90026250	Phenyllactate (pla) levels
M32754	X-11437	GCST90026251	Pipecolate levels
M32755	X-11438	GCST90026152	Dimethylarginine (sdma + adma) levels
M32757	X-11440	GCST90026153	Dimethylmalonic acid levels
M32758	X-11441	GCST90026154	Dopamine 3-o-sulfate levels
M32759	X-11442	GCST90026155	Ergothioneine levels
M32761	X-11444	GCST90026156	Erythritol levels
M32762	X-11445	GCST90026157	Erythronate levels
M32769	X-11452	GCST90026158	Ethylmalonate levels
M32786	X-11469	GCST90026159	Fructose levels
M32787	X-11470	GCST90026160	Galactonate levels
M32795	X-11478	GCST90026161	Galactosylglycerol levels
M32800	X-11483	GCST90026162	Gamma-glutamyl-alpha-lysine levels
M32802	X-11485	GCST90026163	Gamma-glutamylglutamine levels
M32808	X-11491	GCST90026164	Gamma-glutamylleucine levels
M32814	X-11497	GCST90026165	Gamma-glutamylphenylalanine levels
M32836	HWESASXX*	GCST90026166	Gamma-glutamylthreonine levels
M32838	X-11521	GCST90026167	Gamma-glutamylvaline levels
M32846	X-11529	GCST90026168	Gluconate levels
M32847	X-11530	GCST90026169	Glutamate levels
M32854	X-11537	GCST90026170	Glutamine levels
M32855	X-11538	GCST90026171	Glutarylcarnitine (c5-dc) levels
M32857	X-11540	GCST90026172	Glycerate levels
M32863	X-11546	GCST90026173	Glycerol levels
M32867	X-11550	GCST90026174	Glycerophosphoinositol levels
M32869	X-11552	GCST90026175	Guaiacol sulfate levels
M32910	X-11593	GCST90026176	Guanosine levels
M32980	adrenate (22:4n6)	GCST90026127	Behenoyl sphingomyelin (d18:1/22:0) levels
M33009	homostachydrine*	GCST90026128	Benzoate levels
M33084	ADSGEGDFXAEGGGVR*	GCST90026129	Beta-alanine levels
M33131	X-11786	GCST90026130	Beta-citrylglutamate levels
M33132	X-11787	GCST90026131	Beta-hydroxyisovalerate levels
M33137	X-11792	GCST90026132	Betaine levels
M33138	X-11793	GCST90026133	C-glycosyltryptophan levels
M33140	X-11795	GCST90026134	Caffeine levels
M33144	X-11799	GCST90026135	Carboxyethyl-gaba levels
M33150	X-11805	GCST90026136	Carnitine levels
M33163	X-11818	GCST90026137	Catechol sulfate levels
M33165	X-11820	GCST90026138	Choline levels
M33173	2-hydroxyacetaminophen sulfate*	GCST90026139	Choline phosphate levels
M33178	2-methoxyacetaminophen sulfate*	GCST90026140	Citramalate levels
M33188	X-11843	GCST90026141	Citrate levels
M33190	X-11845	GCST90026142	Cortisone levels
M33192	X-11847	GCST90026143	Creatine levels
M33194	X-11849	GCST90026144	Cys-gly, oxidized levels
M33195	X-11850	GCST90026145	Cysteine levels
M33197	X-11852	GCST90026146	Cysteinylglycine levels
M33203	X-11858	GCST90026147	Cysteinylglycine disulfide levels
M33204	X-11859	GCST90026148	Cytidine levels
M33221	X-11876	GCST90026149	Deoxycarnitine levels
M33228	1-arachidonoylglycerophosphocholine*	GCST90026150	Diglycerol levels
M33230	1-palmitoleoylglycerophosphocholine*	GCST90026151	Dimethyl sulfone levels
M33250	X-11905	GCST90026177	Gulonate levels
M33353	X-12007	GCST90026178	Hippurate levels
M33359	X-12013	GCST90026179	Histidine levels
M33363	gamma-glutamylmethionine*	GCST90026180	Homoarginine levels
M33364	gamma-glutamylthreonine*	GCST90026181	Homocarnosine levels
M33380	X-12029	GCST90026182	Homostachydrine levels
M33384	salicyluric glucuronide*	GCST90026183	Homovanillate (hva) levels
M33389	X-12038	GCST90026184	Hydroxy-cmpf levels
M33390	X-12039	GCST90026185	Hydroxyasparagine levels
M33391	X-12040	GCST90026186	Indoleacetate levels
M33408	X-12056	GCST90026187	Isobutyrylcarnitine (c4) levels
M33415	X-12063	GCST90026188	Isocitrate levels
M33420	gamma-tocopherol	GCST90026189	Isoleucine levels
M33422	gamma-glutamylphenylalanine	GCST90026190	Isovalerate (i5:0) levels
M33423	p-acetamidophenylglucuronide	GCST90026191	Kynurenate levels
M33441	isobutyrylcarnitine	GCST90026192	Leucine levels
M33442	pseudouridine	GCST90026193	Maleate levels
M33443	valerate	GCST90026194	Mannitol/sorbitol levels
M33447	palmitoleate (16:1n7)	GCST90026195	Mannose levels
M33453	alpha-ketoglutarate	GCST90026196	Methionine levels
M33477	erythronate*	GCST90026197	Methionine sulfone levels
M33488	lathosterol	GCST90026198	Methionine sulfoxide levels
M33507	X-12092	GCST90026199	Methyl glucopyranoside (alpha + beta) levels
M33508	X-12093	GCST90026200	Methylmalonate (mma) levels
M33509	X-12094	GCST90026201	Methylsuccinate levels
M33510	X-12095	GCST90026252	Propionylcarnitine (c3) levels
M33515	X-12100	GCST90026253	Pseudouridine levels
M33531	X-12116	GCST90026254	Pyridoxal levels
M33587	eicosenoate (20:1n9 or 11)	GCST90026255	Pyridoxate levels
M33609	X-12188	GCST90026256	Pyruvate levels
M33610	X-12189	GCST90026257	Quinate levels
M33627	X-12206	GCST90026258	Ribitol levels
M33633	X-12212	GCST90026259	Ribonate levels
M33637	X-12216	GCST90026260	Ribulonate/xylulonate levels
M33638	X-12217	GCST90026261	S-1-pyrroline-5-carboxylate levels
M33652	X-12230	GCST90026262	S-methylcysteine levels
M33653	X-12231	GCST90026263	Salicylate levels
M33658	X-12236	GCST90026264	Serine levels
M33666	X-12244	GCST90026265	Spermidine levels
M33675	X-12253	GCST90026266	Stachydrine levels
M33683	X-12261	GCST90026267	Stearoyl sphingomyelin (d18:1/18:0) levels
M33751	X-12329	GCST90026268	Succinimide levels
M33782	X-10346	GCST90026269	Succinylcarnitine (c4-dc) levels
M33801	ADpSGEGDFXAEGGGVR*	GCST90026270	Tartarate levels
M33821	1-eicosatrienoylglycerophosphocholine*	GCST90026271	Tartronate (hydroxymalonate) levels
M33822	1-docosahexaenoylglycerophosphocholine*	GCST90026272	Theobromine levels
M33833	X-12405	GCST90026273	Theophylline levels
M33835	X-12407	GCST90026274	Thioproline levels
M33864	X-12428	GCST90026275	Threonate levels
M33871	1-eicosadienoylglycerophosphocholine*	GCST90026276	Threonine levels
M33877	X-12435	GCST90026277	Trans-4-hydroxyproline levels
M33883	X-12441	GCST90026278	Trigonelline (n'-methylnicotinate) levels
M33884	X-12442	GCST90026279	Trimethylamine n-oxide levels
M33885	X-12443	GCST90026280	Tryptophan levels
M33892	X-12450	GCST90026281	Tryptophan betaine levels
M33901	X-12456	GCST90026282	Uracil levels
M33910	X-12465	GCST90026283	Urea levels
M33935	piperine	GCST90026284	Valine levels
M33936	octanoylcarnitine	GCST90026285	X-10457 levels
M33937	alpha-hydroxyisovalerate	GCST90026286	X-11261 levels
M33939	N-acetylthreonine	GCST90026287	2,3-dihydroxy-5-methylthio-4-pentenoate (dmtpa) levels
M33941	decanoylcarnitine	GCST90026288	X-11612 levels
M33955	1-palmitoylglycerophosphocholine	GCST90026289	X-11787 levels
M33957	1-heptadecanoylglycerophosphocholine
M33960	1-oleoylglycerophosphocholine
M33961	1-stearoylglycerophosphocholine
M33968	5-dodecenoate (12:1n7)
M33969	stearidonate (18:4n3)
M33971	10-heptadecenoate (17:1n7)
M33972	10-nonadecenoate (19:1n9)
M33973	epiandrosterone sulfate
M34035	linolenate [alpha or gamma; (18:3n3 or 6)]
M34040	X-12510
M34062	X-12524
M34106	bilirubin (E,Z or Z,E)*
M34109	metoprolol acid metabolite*
M34112	X-12544
M34123	X-12556
M34214	1-arachidonoylglycerophosphoinositol*
M34221	X-12627
M34244	X-12644
M34245	X-12645
M34283	asparagine
M34289	X-12680
M34306	X-12696
M34314	X-12704
M34322	X-12712
M34327	X-12717
M34329	X-12719
M34336	X-12726
M34338	X-12728
M34339	X-12729
M34344	X-12734
M34350	X-12740
M34359	X-12749
M34365	3-(cystein-S-yl)acetaminophen*
M34384	stachydrine
M34389	1-methylxanthine
M34390	7-methylxanthine
M34395	1-methylurate
M34400	1,7-dimethylurate
M34404	1,3,7-trimethylurate
M34407	isovalerylcarnitine
M34409	stearoylcarnitine
M34416	1-stearoylglycerophosphoethanolamine
M34419	1-linoleoylglycerophosphocholine
M34420	bradykinin, des-arg(9)
M34441	X-12771
M34453	X-12776
M34456	gamma-glutamylisoleucine*
M34469	X-12786
M34481	X-12798
M34499	X-12816
M34513	X-12830
M34516	X-12833
M34527	X-12844
M34530	X-12847
M34533	X-12850
M34534	laurylcarnitine
M34535	X-12851
M34539	X-12855
M34674	X-12990
M34732	isovalerate
M34761	X-13069
M34878	X-13183
M34912	X-13215
M35114	7-methylguanine
M35126	phenylacetylglutamine
M35127	pro-hydroxy-pro
M35137	N2,N2-dimethylguanosine
M35159	cysteine-glutathione disulfide
M35160	oleoylcarnitine
M35186	1-arachidonoylglycerophosphoethanolamine*
M35187	X-13429
M35189	X-13431
M35193	X-13435
M35240	X-13477
M35253	2-palmitoylglycerophosphocholine*
M35254	2-oleoylglycerophosphocholine*
M35255	2-stearoylglycerophosphocholine*
M35257	2-linoleoylglycerophosphocholine*
M35270	X-13496
M35305	1-palmitoylglycerophosphoinositol*
M35320	catechol sulfate
M35322	hydroquinone sulfate
M35326	X-13548
M35327	X-13549
M35331	X-13553
M35397	X-13619
M35431	2-methylbutyroylcarnitine
M35433	hydroxyisovaleroyl carnitine
M35439	glutaroyl carnitine
M35451	X-13658
M35464	X-13671
M35472	2-tetradecenoyl carnitine
M35527	4-hydroxyhippurate
M35551	X-13741
M35626	1-myristoylglycerophosphocholine
M35628	1-oleoylglycerophosphoethanolamine
M35631	1-palmitoylglycerophosphoethanolamine
M35635	3-(3-hydroxyphenyl)propionate
M35669	tetradecanedioate
M35675	2-hydroxypalmitate
M35678	hexadecanedioate
M35718	dihomo-linolenate (20:3n3 or n6)
M35754	X-13859
M35854	threitol
M35977	X-14056
M35978	X-14057
M36009	X-14086
M36095	thymol sulfate
M36097	4-acetaminophen sulfate
M36098	4-vinylphenol sulfate
M36099	4-ethylphenylsulfate
M36103	p-cresol sulfate
M36115	X-14189
M36131	X-14205
M36134	X-14208
M36230	X-14304
M36300	X-14374
M36376	X-14450
M36399	X-14473
M36468	X-14541
M36515	X-14588
M36552	X-14625
M36553	X-14626
M36559	X-14632
M36585	X-14658
M36589	X-14662
M36673	X-14745
M36738	gamma-glutamylglutamate
M36754	octadecanedioate
M36756	leucylleucine
M36776	7-alpha-hydroxy-3-oxo-4-cholestenoate (7-Hoca)
M36802	n-Butyl Oleate
M36808	dimethylarginine (SDMA + ADMA)
M36850	taurolithocholate 3-sulfate
M37004	X-14977
M37058	succinylcarnitine
M37097	tryptophan betaine
M37104	cyclo(leu-pro)
M37112	chiro-inositol
M37190	5alpha-androstan-3beta,17beta-diol disulfate
M37202	4-androsten-3beta,17beta-diol disulfate 1*
M37203	4-androsten-3beta,17beta-diol disulfate 2*
M37253	2-hydroxyglutarate
M37459	ergothioneine
M37506	palmitoyl sphingomyelin
M38150	phenylalanylphenylalanine
M38178	cis-4-decenoyl carnitine
M38768	15-methylpalmitate (isobar with 2-methylpalmitate)

## Sheet: Table S2
Table S2. Instrumental variants identified in serum metabolites.
Metabolites	SNP	effect_allele.exposure	other_allele.exposure	beta.exposure	eaf.exposure	se.exposure	pval.exposure	samplesize.exposure	R2	F
creatinine	rs10426415	A	G	-0.0086	0.878	0.0018	3.109e-06	7361	0.00309151	22.821
creatinine	rs10519445	A	G	-0.0045	0.5338	0.0009	1.846e-06	7361	0.00338478	24.9932
creatinine	rs11054328	T	C	0.0088	0.1072	0.0018	1.456e-06	7361	0.0032365	23.8947
creatinine	rs1116866	T	C	0.0094	0.1035	0.0018	2.866e-07	7361	0.0036912	27.2642
creatinine	rs11638382	T	C	-0.0171	0.1875	0.0038	5.062e-06	1763	0.0113557	20.227
creatinine	rs11694230	T	C	-0.0075	0.3363	0.0017	9.003e-06	7361	0.00263719	19.4584
creatinine	rs12175103	A	C	0.0048	0.4153	0.0009	4.863e-07	7361	0.00384933	28.4367
creatinine	rs12324230	T	C	0.0042	0.5209	0.0009	8.677e-06	7361	0.00294981	21.7719
creatinine	rs12801550	T	C	0.0088	0.8705	0.0018	9.639e-07	7361	0.0032365	23.8947
creatinine	rs13031396	T	G	-0.0076	0.2473	0.0017	9.166e-06	7361	0.00270779	19.9807
creatinine	rs1374355	A	T	0.0083	0.1077	0.0019	8.594e-06	7361	0.00258576	19.0779
creatinine	rs1498350	A	C	0.0045	0.4954	0.001	1.879e-06	7361	0.00274344	20.2445
creatinine	rs17533525	T	C	0.0082	0.1534	0.0018	5.037e-06	7361	0.0028114	20.7474
creatinine	rs1955135	A	C	0.008	0.8659	0.0018	9.994e-06	7361	0.0026763	19.7477
creatinine	rs1990178	T	C	-0.0164	0.1943	0.0036	6.272e-06	1763	0.0116345	20.7295
creatinine	rs2042499	A	C	0.0052	0.4837	0.0009	4.883e-08	7361	0.0045146	33.3736
creatinine	rs2048277	A	G	0.0083	0.8956	0.0019	8.751e-06	7361	0.00258576	19.0779
creatinine	rs2289804	A	G	-0.0143	0.9343	0.0027	1.246e-07	7361	0.00379626	28.0431
creatinine	rs2521310	T	C	0.009	0.874	0.002	6.795e-06	5598	0.00360433	20.2428
creatinine	rs394282	A	T	-0.0163	0.1112	0.0033	1.016e-06	1763	0.0136498	24.3699
creatinine	rs4460629	T	C	-0.0045	0.5224	0.001	2.205e-06	7361	0.00274344	20.2445
creatinine	rs6502247	A	G	-0.009	0.119	0.002	6.795e-06	5598	0.00360433	20.2428
creatinine	rs6663614	A	C	-0.0104	0.2085	0.0022	3.057e-06	7361	0.00302669	22.341
creatinine	rs9312777	T	C	0.0043	0.4788	0.0009	4.677e-06	7361	0.00309151	22.821
creatinine	rs9456538	A	G	-0.0082	0.1493	0.0018	4.198e-06	7361	0.0028114	20.7474
creatinine	rs9477021	C	G	-0.0236	0.0178	0.0053	7.726e-06	7361	0.00268638	19.8223
caffeine	rs1039293	A	G	0.0709	0.4948	0.0153	3.393e-06	1713	0.0123806	21.4488
caffeine	rs10935899	C	G	-0.0506	0.8197	0.011	4.539e-06	7274	0.00290055	21.1542
caffeine	rs1397829	A	G	0.042	0.5328	0.0085	7.076e-07	7274	0.00334528	24.4085
caffeine	rs16902976	T	G	-0.1325	0.0232	0.0294	6.361e-06	7274	0.00278454	20.3057
caffeine	rs2446427	T	C	-0.0554	0.8371	0.0122	5.211e-06	7274	0.00282681	20.6149
caffeine	rs2472297	T	C	-0.0668	0.2362	0.0104	1.502e-10	7274	0.00563971	41.2446
caffeine	rs2493277	C	G	0.0605	0.6552	0.0127	1.914e-06	7274	0.00311012	22.6874
caffeine	rs384814	A	G	0.1452	0.0255	0.0326	8.35e-06	7274	0.00271983	19.8326
caffeine	rs6603123	T	G	0.0865	0.3939	0.0193	7.84e-06	1713	0.0115904	20.0637
caffeine	rs6968554	A	G	0.0644	0.3756	0.0086	8.677e-14	7274	0.00765009	56.0603
caffeine	rs8096497	A	G	0.089	0.097	0.0163	4.836e-08	5561	0.00533249	29.8022
caffeine	rs946712	A	C	0.1039	0.9559	0.0212	9.586e-07	7274	0.0032912	24.0126
margarate (17:0)	rs11118120	A	C	-0.019	0.8501	0.004	1.965e-06	7349	0.00306075	22.5564
margarate (17:0)	rs11940037	T	C	0.019	0.842	0.0041	2.821e-06	7349	0.00291369	21.4695
margarate (17:0)	rs1466228	T	C	-0.0361	0.0348	0.0078	3.206e-06	7349	0.00290625	21.4145
margarate (17:0)	rs17351329	A	G	-0.0185	0.8651	0.0041	5.372e-06	7349	0.00276278	20.3544
margarate (17:0)	rs1822906	A	G	0.018	0.2048	0.0034	9.608e-08	7349	0.00379932	28.0201
margarate (17:0)	rs4470674	A	T	-0.0141	0.7182	0.0031	6.639e-06	7349	0.00280715	20.6822
margarate (17:0)	rs603424	A	G	0.0292	0.1865	0.0038	1.56e-14	7349	0.00797067	59.031
margarate (17:0)	rs7583745	T	C	-0.0348	0.884	0.0075	3.062e-06	1768	0.0120309	21.5052
serotonin (5HT)	rs10516056	T	C	-0.0222	0.1978	0.0045	6.992e-07	5791	0.0041851	24.3294
serotonin (5HT)	rs10881427	T	G	-0.015	0.5558	0.0032	3.688e-06	5791	0.00377993	21.9651
serotonin (5HT)	rs10953038	T	C	0.022	0.8497	0.0048	4.116e-06	5791	0.0036144	20.9997
serotonin (5HT)	rs11781043	T	C	-0.0187	0.6731	0.0042	8.808e-06	5791	0.00341151	19.8168
serotonin (5HT)	rs12646122	T	C	-0.0497	0.0308	0.0104	1.802e-06	5791	0.00392811	22.8295
serotonin (5HT)	rs17708932	A	G	-0.0766	0.0376	0.0171	7.215e-06	1741	0.0113944	20.0432
serotonin (5HT)	rs2036136	T	C	-0.0256	0.4587	0.0056	5.114e-06	1741	0.011861	20.874
serotonin (5HT)	rs2742351	C	G	-0.0235	0.2209	0.0046	3.227e-07	5791	0.00448656	26.0898
serotonin (5HT)	rs3753556	T	C	0.015	0.4325	0.0032	3.663e-06	5791	0.00377993	21.9651
serotonin (5HT)	rs5764174	T	C	-0.0194	0.2445	0.004	9.608e-07	5791	0.00404547	23.5144
serotonin (5HT)	rs6466265	A	G	0.0186	0.7977	0.004	4.146e-06	5791	0.00371992	21.615
serotonin (5HT)	rs7868774	A	G	-0.0188	0.2709	0.0039	1.779e-06	5791	0.00399663	23.2293
serotonin (5HT)	rs8113773	A	G	0.016	0.5616	0.0033	1.117e-06	5791	0.00404296	23.4997
serotonin (5HT)	rs988694	A	G	-0.0145	0.477	0.0033	8.39e-06	5791	0.00332284	19.3
serotonin (5HT)	rs9953702	A	G	0.0146	0.3601	0.0033	9.22e-06	5791	0.00336867	19.5672
phosphate	rs10404980	A	G	-0.0744	0.9877	0.0158	2.337e-06	1764	0.0124139	22.1482
phosphate	rs1466522	T	C	-0.0067	0.7645	0.0013	3.149e-07	7341	0.00360528	26.5549
phosphate	rs2921879	T	C	-0.0055	0.5999	0.0012	8.665e-06	7341	0.00285343	21.0012
phosphate	rs4641759	T	C	-0.0135	0.7521	0.003	6.66e-06	1764	0.0113493	20.227
phosphate	rs6126354	T	C	-0.0134	0.7906	0.0029	5.463e-06	1764	0.0119589	21.3266
beta-hydroxyisovalerate	rs10494270	A	G	0.0119	0.7114	0.0027	8.63e-06	6864	0.00282203	19.4196
beta-hydroxyisovalerate	rs10945649	A	T	0.0212	0.1287	0.0036	4.291e-09	6864	0.00502691	34.6689
beta-hydroxyisovalerate	rs11605057	T	C	-0.0202	0.8787	0.0043	2.238e-06	6864	0.00320475	22.0617
beta-hydroxyisovalerate	rs1185260	A	G	-0.0191	0.1225	0.0036	1.143e-07	6864	0.0040842	28.1407
beta-hydroxyisovalerate	rs11858062	T	C	0.0213	0.9142	0.0044	1.654e-06	6864	0.00340249	23.4276
beta-hydroxyisovalerate	rs11869714	A	G	-0.0126	0.7762	0.0027	4.245e-06	6864	0.00316272	21.7714
beta-hydroxyisovalerate	rs12325299	C	G	0.0122	0.6932	0.0027	6.937e-06	6864	0.00296568	20.4111
beta-hydroxyisovalerate	rs12950972	T	C	-0.0133	0.6497	0.0027	9.841e-07	6864	0.00352262	24.2577
beta-hydroxyisovalerate	rs1337278	A	G	0.0124	0.6107	0.0027	3.677e-06	6864	0.00306342	21.0858
beta-hydroxyisovalerate	rs1448817	A	G	0.0124	0.7393	0.0027	4.563e-06	6864	0.00306342	21.0858
beta-hydroxyisovalerate	rs17386586	A	C	-0.0134	0.2495	0.0027	9.741e-07	6864	0.0035756	24.6238
beta-hydroxyisovalerate	rs2130791	A	G	0.0121	0.7132	0.0027	7.964e-06	6864	0.00291741	20.0778
beta-hydroxyisovalerate	rs3778889	T	C	0.0246	0.0616	0.0053	3.416e-06	6864	0.00312882	21.5373
beta-hydroxyisovalerate	rs6477873	T	C	0.0131	0.6394	0.0027	9.506e-07	6864	0.00341783	23.5336
beta-hydroxyisovalerate	rs6952850	A	G	-0.012	0.6998	0.0027	6.875e-06	6864	0.00286952	19.7473
beta-hydroxyisovalerate	rs7178596	A	G	-0.012	0.3535	0.0027	7.922e-06	6864	0.00286952	19.7473
beta-hydroxyisovalerate	rs7446718	A	G	-0.0417	0.8591	0.0082	3.832e-07	1586	0.0160442	25.8283
beta-hydroxyisovalerate	rs7544738	A	G	0.0132	0.4114	0.0027	7.152e-07	6864	0.00347003	23.8943
beta-hydroxyisovalerate	rs7660017	A	G	-0.0131	0.3331	0.0028	2.339e-06	6864	0.00317882	21.8827
beta-hydroxyisovalerate	rs789195	A	G	-0.0128	0.7657	0.0027	2.526e-06	6864	0.00326359	22.4681
beta-hydroxyisovalerate	rs943251	T	G	0.0118	0.3712	0.0027	9.899e-06	6864	0.00277493	19.0946
beta-hydroxyisovalerate	rs9460599	T	C	0.0302	0.2443	0.0066	4.862e-06	1586	0.0130295	20.9112
beta-hydroxyisovalerate	rs9841498	T	C	0.0145	0.2663	0.0027	7.117e-08	6864	0.00418418	28.8325
kynurenine	rs10085935	T	C	-0.0103	0.3782	0.0017	3.326e-09	7368	0.00495757	36.6994
kynurenine	rs10857319	T	C	-0.0086	0.3481	0.0017	9.451e-07	7368	0.00346133	25.5847
kynurenine	rs10937762	A	G	0.0078	0.5679	0.0018	8.16e-06	7368	0.00254208	18.7727
kynurenine	rs11057695	T	C	0.0206	0.0566	0.0046	8.027e-06	7368	0.00271449	20.0494
kynurenine	rs11162752	A	G	-0.0077	0.5972	0.0017	8.076e-06	7368	0.00277668	20.51
kynurenine	rs11593042	A	T	0.0151	0.0919	0.0033	4.545e-06	7368	0.00283364	20.9319
kynurenine	rs11646849	A	G	-0.0086	0.5005	0.0017	6.403e-07	7368	0.00346133	25.5847
kynurenine	rs12082398	T	C	0.0117	0.5855	0.0024	9.332e-07	7368	0.00321515	23.7592
kynurenine	rs12490394	T	G	0.0084	0.4967	0.0019	8.014e-06	7368	0.00264576	19.5404
kynurenine	rs12802337	A	G	-0.0161	0.0776	0.0036	5.952e-06	7368	0.0027072	19.9953
kynurenine	rs12937634	T	C	-0.0082	0.5397	0.0017	2.279e-06	7368	0.00314783	23.2601
kynurenine	rs1426134	C	G	-0.0081	0.3715	0.0017	3.837e-06	7368	0.00307175	22.6963
kynurenine	rs1496635	A	C	-0.0091	0.3407	0.0018	2.123e-07	7368	0.00345688	25.5517
kynurenine	rs16924894	A	T	0.0814	0.024	0.0146	2.329e-08	1764	0.0173164	31.0492
kynurenine	rs16974854	T	C	-0.0234	0.038	0.0048	1.151e-06	7368	0.00321515	23.7592
kynurenine	rs17630235	A	G	0.0131	0.4183	0.0017	3.411e-14	7368	0.00799483	59.3645
kynurenine	rs21327	A	G	0.0095	0.286	0.0018	1.245e-07	7368	0.00376629	27.8474
kynurenine	rs2320536	T	C	0.0081	0.4131	0.0017	3.322e-06	7368	0.00307175	22.6963
kynurenine	rs2375475	T	C	-0.0084	0.3236	0.0017	1.414e-06	7368	0.00330274	24.4086
kynurenine	rs2491294	A	G	-0.01	0.31	0.002	5.733e-07	5604	0.00444129	24.9911
kynurenine	rs2651516	T	C	0.008	0.6585	0.0017	4.303e-06	7368	0.0029966	22.1393
kynurenine	rs3184504	T	C	0.0149	0.4851	0.0017	6.046e-18	7368	0.0103186	76.7992
kynurenine	rs3788706	A	G	-0.0117	0.1302	0.0026	6.102e-06	7368	0.00274084	20.2445
kynurenine	rs3809198	A	C	0.0554	0.0199	0.012	4.281e-06	1764	0.0119383	21.2894
kynurenine	rs4820242	A	G	-0.0085	0.6201	0.0017	9.026e-07	7368	0.00338158	24.9932
kynurenine	rs511797	A	C	0.012	0.1261	0.0026	3.774e-06	7368	0.00288279	21.296
kynurenine	rs6575634	T	C	-0.0158	0.6184	0.0035	4.845e-06	1764	0.0114207	20.3557
kynurenine	rs669764	T	C	-0.0078	0.3176	0.0018	7.726e-06	7368	0.00254208	18.7727
kynurenine	rs6770323	T	C	-0.008	0.4299	0.0017	3.331e-06	7368	0.0029966	22.1393
kynurenine	rs6815057	A	G	0.0085	0.5786	0.0017	1.117e-06	7368	0.00338158	24.9932
kynurenine	rs6946693	T	G	0.0102	0.7069	0.0023	9.181e-06	7368	0.00266218	19.662
kynurenine	rs739744	T	C	-0.0082	0.5529	0.0017	1.876e-06	7368	0.00314783	23.2601
kynurenine	rs7548008	A	G	0.016	0.504	0.0035	3.564e-06	1764	0.0117082	20.8743
kynurenine	rs759507	T	C	0.008	0.366	0.0018	5.176e-06	7368	0.00267376	19.7477
kynurenine	rs7619096	A	C	0.008	0.6886	0.0017	4.916e-06	7368	0.0029966	22.1393
kynurenine	rs7619568	A	G	0.0177	0.94	0.004	9.527e-06	7368	0.00265048	19.5753
kynurenine	rs7843776	T	C	-0.0084	0.4038	0.0019	7.409e-06	7368	0.00264576	19.5404
kynurenine	rs7906282	T	G	0.0094	0.3095	0.0018	8.1e-08	7368	0.00368771	27.2642
kynurenine	rs8051149	A	G	0.0258	0.2127	0.0025	9.073e-26	7368	0.0142488	106.473
kynurenine	rs886125	A	G	0.0082	0.463	0.0017	1.855e-06	7368	0.00314783	23.2601
kynurenine	rs9533582	A	G	-0.0222	0.0351	0.005	9.996e-06	7368	0.00266843	19.7082
kynurenine	rs9857268	A	G	0.008	0.411	0.0017	3.072e-06	7368	0.0029966	22.1393
aspartate	rs12954899	A	G	-0.0254	0.8905	0.0057	8.839e-06	7281	0.00271984	19.8517
aspartate	rs4690523	T	C	0.0182	0.5243	0.0037	1.039e-06	7281	0.00331213	24.1891
aspartate	rs6854832	T	C	0.0472	0.1513	0.0103	4.977e-06	1721	0.0120548	20.9751
aspartate	rs7150776	T	C	0.0279	0.1105	0.0057	9.215e-07	7281	0.00327975	23.9519
taurocholate	rs10514476	A	G	0.0391	0.4619	0.0082	1.803e-06	3783	0.0059743	22.7246
taurocholate	rs10766562	T	C	0.0389	0.4367	0.0082	1.97e-06	3783	0.0059137	22.4927
taurocholate	rs10813358	A	G	0.0373	0.4043	0.0082	5.616e-06	3783	0.00543982	20.6805
taurocholate	rs12070179	T	C	-0.2041	0.951	0.0432	2.308e-06	698	0.0309879	22.2573
taurocholate	rs12984452	T	C	-0.0413	0.3058	0.009	4.705e-06	3783	0.00553564	21.0468
taurocholate	rs16955093	T	C	0.3552	0.015	0.0782	5.606e-06	698	0.0287095	20.5725
taurocholate	rs17169191	A	T	-0.1825	0.9347	0.0405	6.608e-06	698	0.0282687	20.2474
taurocholate	rs1948095	A	C	-0.1423	0.8599	0.0286	6.394e-07	698	0.034252	24.6849
taurocholate	rs226212	A	G	-0.0384	0.5696	0.0084	4.84e-06	3783	0.00549383	20.8869
taurocholate	rs309873	C	G	0.0743	0.065	0.0164	5.634e-06	3783	0.00539639	20.5145
taurocholate	rs7108724	A	G	-0.0389	0.6246	0.0082	2.13e-06	3783	0.0059137	22.4927
taurocholate	rs7139744	T	G	0.0423	0.3014	0.0092	3.867e-06	3783	0.0055571	21.1288
taurocholate	rs7171216	T	G	-0.0442	0.4139	0.0096	4.406e-06	3783	0.00557236	21.1871
taurocholate	rs7809441	A	G	0.0748	0.0807	0.0147	3.801e-07	3783	0.00679782	25.8785
taurocholate	rs9815713	A	G	-0.0917	0.9315	0.0192	1.794e-06	3783	0.00599362	22.7985
homocitrulline	rs12615551	A	G	-0.0569	0.9347	0.0125	5.468e-06	1397	0.0146155	20.691
homocitrulline	rs2215015	T	C	-0.0195	0.3426	0.004	1.245e-06	3950	0.00598063	23.7536
homocitrulline	rs2243617	A	G	-0.0284	0.8747	0.0059	1.615e-06	3950	0.0058317	23.1586
homocitrulline	rs4452760	A	G	-0.0182	0.569	0.004	4.332e-06	3950	0.00521381	20.692
homocitrulline	rs6534307	T	G	-0.0248	0.8647	0.0056	8.236e-06	3950	0.00494059	19.6023
homocitrulline	rs7989427	A	T	0.0492	0.0528	0.011	7.843e-06	3950	0.00503911	19.9952
homocitrulline	rs8101881	T	C	0.0325	0.613	0.0039	1.434e-16	3950	0.0172771	69.4093
levulinate (4-oxovalerate)	rs10162458	T	C	0.0087	0.7178	0.0019	8.5e-06	6535	0.00319812	20.9603
levulinate (4-oxovalerate)	rs10514491	T	C	0.0088	0.6719	0.002	7.285e-06	6535	0.00295376	19.3541
levulinate (4-oxovalerate)	rs109843	A	T	-0.0087	0.5886	0.0019	7.145e-06	6535	0.00319812	20.9603
levulinate (4-oxovalerate)	rs11222082	C	G	-0.0137	0.8851	0.0029	2.731e-06	6535	0.00340345	22.3106
levulinate (4-oxovalerate)	rs11776902	A	G	-0.0091	0.6567	0.0019	3.214e-06	6535	0.00349791	22.932
levulinate (4-oxovalerate)	rs12406448	T	C	0.1301	0.983	0.0292	8.127e-06	1061	0.0183664	19.8139
levulinate (4-oxovalerate)	rs12498629	T	C	-0.0086	0.2767	0.002	9.338e-06	6535	0.0028214	18.4843
levulinate (4-oxovalerate)	rs12616207	A	G	0.0099	0.2818	0.002	4.164e-07	6535	0.00373542	24.495
levulinate (4-oxovalerate)	rs12787323	T	G	0.0093	0.6649	0.002	1.646e-06	6535	0.00329781	21.6159
levulinate (4-oxovalerate)	rs12871836	A	C	-0.0093	0.4654	0.0019	1.531e-06	6535	0.00365278	23.9511
levulinate (4-oxovalerate)	rs12996267	C	G	-0.0103	0.6148	0.0019	1.234e-07	6535	0.00447685	29.3788
levulinate (4-oxovalerate)	rs13268221	T	C	-0.0088	0.5305	0.0019	6.217e-06	6535	0.00327182	21.445
levulinate (4-oxovalerate)	rs13278849	A	G	-0.013	0.73	0.002	2.786e-11	6535	0.00642366	42.2371
levulinate (4-oxovalerate)	rs13395555	T	C	0.0086	0.4714	0.0019	8.249e-06	6535	0.00312525	20.4813
levulinate (4-oxovalerate)	rs1389052	T	C	0.0087	0.7199	0.002	8.954e-06	6535	0.0028872	18.9167
levulinate (4-oxovalerate)	rs1457192	A	G	-0.009	0.272	0.002	6.795e-06	5474	0.00368567	20.2426
levulinate (4-oxovalerate)	rs1630999	C	G	-0.0101	0.4049	0.0019	1.93e-07	6535	0.00430543	28.249
levulinate (4-oxovalerate)	rs17118209	T	C	-0.0291	0.9694	0.0066	9.679e-06	6535	0.00296594	19.4341
levulinate (4-oxovalerate)	rs1769582	A	G	0.0089	0.2711	0.002	5.582e-06	6535	0.00302107	19.7964
levulinate (4-oxovalerate)	rs1876088	A	C	-0.0088	0.6596	0.0019	5.768e-06	6535	0.00327182	21.445
levulinate (4-oxovalerate)	rs1998125	T	G	-0.0088	0.5805	0.0019	5.751e-06	6535	0.00327182	21.445
levulinate (4-oxovalerate)	rs2256490	A	T	0.0087	0.2844	0.0019	7.725e-06	6535	0.00319812	20.9603
levulinate (4-oxovalerate)	rs227375	T	C	0.0097	0.4802	0.0019	5.756e-07	6535	0.00397248	26.0557
levulinate (4-oxovalerate)	rs2286707	T	G	-0.0087	0.2687	0.002	9.496e-06	6535	0.0028872	18.9167
levulinate (4-oxovalerate)	rs2434210	A	T	-0.0139	0.8346	0.0029	1.301e-06	6535	0.00350319	22.9668
levulinate (4-oxovalerate)	rs2514587	A	G	0.01	0.6223	0.0019	2.999e-07	6535	0.00422095	27.6924
levulinate (4-oxovalerate)	rs2781537	T	C	0.0087	0.5547	0.0019	7.722e-06	6535	0.00319812	20.9603
levulinate (4-oxovalerate)	rs2870925	C	G	-0.0088	0.6398	0.0019	5.835e-06	6535	0.00327182	21.445
levulinate (4-oxovalerate)	rs302149	A	G	0.0258	0.9691	0.0058	9.337e-06	6535	0.00301873	19.7811
levulinate (4-oxovalerate)	rs328370	T	G	0.0098	0.722	0.0019	5.302e-07	6535	0.00405448	26.5957
levulinate (4-oxovalerate)	rs3742766	A	G	-0.0215	0.0394	0.0048	8.441e-06	6535	0.00306068	20.0568
levulinate (4-oxovalerate)	rs3845671	C	G	-0.0087	0.4044	0.0019	7.339e-06	6535	0.00319812	20.9603
levulinate (4-oxovalerate)	rs4147331	A	G	0.0087	0.393	0.0019	7.471e-06	6535	0.00319812	20.9603
levulinate (4-oxovalerate)	rs4298477	T	C	0.0087	0.534	0.0019	8.401e-06	6535	0.00319812	20.9603
levulinate (4-oxovalerate)	rs4434479	A	G	0.0096	0.2901	0.0019	8.836e-07	6535	0.00389132	25.5213
levulinate (4-oxovalerate)	rs446125	T	G	-0.0128	0.1991	0.0029	9.272e-06	6535	0.00297225	19.4756
levulinate (4-oxovalerate)	rs4878628	T	C	0.0106	0.2753	0.002	6.176e-08	6535	0.00428	28.0814
levulinate (4-oxovalerate)	rs534408	T	G	0.0088	0.7263	0.0019	6.066e-06	6535	0.00327182	21.445
levulinate (4-oxovalerate)	rs571139	A	G	0.0093	0.3354	0.0019	1.621e-06	6535	0.00365278	23.9511
levulinate (4-oxovalerate)	rs598236	T	C	-0.0092	0.7138	0.0019	2.278e-06	6535	0.00357493	23.4388
levulinate (4-oxovalerate)	rs624947	A	G	-0.0094	0.6784	0.002	1.898e-06	6535	0.00336887	22.0832
levulinate (4-oxovalerate)	rs625676	T	C	-0.009	0.6649	0.0019	3.673e-06	6535	0.00342171	22.4308
levulinate (4-oxovalerate)	rs6441104	A	G	0.0139	0.1267	0.0029	1.725e-06	6535	0.00350319	22.9668
levulinate (4-oxovalerate)	rs6476317	T	C	0.0186	0.0729	0.0039	1.677e-06	6535	0.0034685	22.7386
levulinate (4-oxovalerate)	rs6513545	A	G	0.0088	0.6085	0.0019	5.253e-06	6535	0.00327182	21.445
levulinate (4-oxovalerate)	rs6738212	A	G	-0.0089	0.3037	0.0019	4.294e-06	6535	0.00334635	21.9351
levulinate (4-oxovalerate)	rs6874723	T	C	0.0091	0.3661	0.0019	3.17e-06	6535	0.00349791	22.932
levulinate (4-oxovalerate)	rs6919834	T	C	0.0144	0.1237	0.0029	8.273e-07	6535	0.00375879	24.6488
levulinate (4-oxovalerate)	rs711995	T	C	0.0108	0.4481	0.0019	2.704e-08	6535	0.00491986	32.3004
levulinate (4-oxovalerate)	rs7194277	C	G	-0.0087	0.6775	0.0019	8.334e-06	6535	0.00319812	20.9603
levulinate (4-oxovalerate)	rs727233	A	G	-0.0089	0.7351	0.002	6.488e-06	6535	0.00302107	19.7964
levulinate (4-oxovalerate)	rs7541235	T	G	-0.0103	0.6521	0.0019	1.149e-07	6535	0.00447685	29.3788
levulinate (4-oxovalerate)	rs7677906	T	C	0.0087	0.5094	0.0019	7.071e-06	6535	0.00319812	20.9603
levulinate (4-oxovalerate)	rs7776725	T	C	-0.0086	0.7339	0.0019	9.274e-06	6535	0.00312525	20.4813
levulinate (4-oxovalerate)	rs7800932	T	G	0.0088	0.4133	0.0019	5.515e-06	6535	0.00327182	21.445
levulinate (4-oxovalerate)	rs8180794	A	G	0.0092	0.4133	0.0019	2.017e-06	6535	0.00357493	23.4388
levulinate (4-oxovalerate)	rs892857	T	C	-0.0091	0.6572	0.0019	2.833e-06	6535	0.00349791	22.932
levulinate (4-oxovalerate)	rs922048	A	T	-0.009	0.4049	0.0019	3.331e-06	6535	0.00342171	22.4308
levulinate (4-oxovalerate)	rs9539356	A	C	0.0089	0.7252	0.0019	4.746e-06	6535	0.00334635	21.9351
levulinate (4-oxovalerate)	rs9547604	A	G	-0.0087	0.2551	0.002	7.715e-06	6535	0.0028872	18.9167
scyllo-inositol	rs12079356	A	G	-0.0291	0.7102	0.0065	8.421e-06	6119	0.00326482	20.0363
scyllo-inositol	rs17058047	A	G	-0.044	0.0554	0.0098	7.325e-06	6119	0.00328356	20.1517
scyllo-inositol	rs2574985	A	G	-0.021	0.2764	0.0043	1.267e-06	6119	0.00388268	23.8429
scyllo-inositol	rs2575043	A	T	-0.02	0.2748	0.0043	3.632e-06	6119	0.00352298	21.6262
scyllo-inositol	rs2761735	T	C	-0.024	0.8145	0.0051	2.674e-06	6119	0.00360606	22.1381
scyllo-inositol	rs4694161	A	G	0.0513	0.0297	0.0114	7.194e-06	6119	0.00329845	20.2434
scyllo-inositol	rs4787294	A	T	0.075	0.9278	0.008	9.644e-21	6119	0.0141602	87.8619
scyllo-inositol	rs4931472	A	G	-0.0186	0.3954	0.0041	7.297e-06	6119	0.00335212	20.5739
scyllo-inositol	rs6829935	T	C	-0.0203	0.2937	0.0043	2.566e-06	6119	0.00362907	22.2799
scyllo-inositol	rs780241	A	G	0.0209	0.2584	0.0043	1.238e-06	6119	0.00384593	23.6164
scyllo-inositol	rs9284892	T	C	-0.0382	0.0588	0.0085	7.033e-06	6119	0.00328986	20.1905
phenol sulfate	rs10963621	A	T	-0.0324	0.8663	0.0073	9.779e-06	7361	0.00266899	19.6937
phenol sulfate	rs11133365	T	C	-0.0715	0.9007	0.016	7.617e-06	1766	0.0111814	19.9471
phenol sulfate	rs11779285	A	T	0.0231	0.3845	0.0051	6.499e-06	7361	0.00277932	20.51
phenol sulfate	rs13195040	A	G	-0.0373	0.9137	0.008	3.592e-06	7361	0.00294456	21.733
phenol sulfate	rs13198474	A	G	0.042	0.0945	0.0081	2.236e-07	7361	0.00363922	26.8788
phenol sulfate	rs13211507	T	C	-0.0327	0.8862	0.0073	6.866e-06	7361	0.00271851	20.06
phenol sulfate	rs1452040	A	C	-0.0539	0.7973	0.0116	3.682e-06	1766	0.012078	21.566
phenol sulfate	rs16901784	A	C	0.0365	0.1157	0.0071	2.64e-07	7361	0.00357747	26.4211
phenol sulfate	rs17628016	A	G	0.0316	0.1561	0.0069	4.118e-06	7361	0.00284121	20.968
phenol sulfate	rs17642590	C	G	-0.0337	0.8943	0.0072	2.665e-06	7361	0.00296734	21.9016
phenol sulfate	rs3010305	T	C	0.0327	0.1318	0.0071	4.436e-06	7361	0.00287337	21.2061
phenol sulfate	rs4324798	A	G	0.0354	0.1136	0.0073	1.083e-06	7361	0.00318448	23.5095
phenol sulfate	rs6916131	T	G	-0.0631	0.9697	0.0137	4.447e-06	7361	0.00287363	21.208
phenol sulfate	rs7047770	A	G	-0.024	0.6563	0.0052	4.487e-06	7361	0.00288552	21.296
phenol sulfate	rs7118058	T	G	0.0474	0.0603	0.0106	8.133e-06	7361	0.00270913	19.9907
phenol sulfate	rs7714057	T	C	0.0456	0.0685	0.0095	1.747e-06	7361	0.00312024	23.0337
phenol sulfate	rs9682960	T	C	-0.0388	0.8843	0.0083	3.362e-06	7361	0.00295994	21.8469
gamma-glutamylphenylalanine	rs10116543	A	G	0.0123	0.0816	0.0027	6.813e-06	7306	0.00283251	20.7474
gamma-glutamylphenylalanine	rs10500747	T	C	0.0083	0.7541	0.0018	4.568e-06	7306	0.00290181	21.2565
gamma-glutamylphenylalanine	rs10874521	T	C	0.008	0.7176	0.0018	5.37e-06	7306	0.00269639	19.7477
gamma-glutamylphenylalanine	rs11007082	T	G	0.0083	0.3768	0.0017	1.945e-06	7306	0.0032521	23.8308
gamma-glutamylphenylalanine	rs11588513	T	C	0.0197	0.955	0.0044	9.583e-06	7306	0.00273626	20.0405
gamma-glutamylphenylalanine	rs11623367	T	C	0.016	0.0594	0.0035	5.598e-06	7306	0.00285222	20.8922
gamma-glutamylphenylalanine	rs119194	A	C	-0.0091	0.2105	0.0018	4.326e-07	7306	0.00348611	25.5516
gamma-glutamylphenylalanine	rs12144277	A	C	-0.0635	0.0297	0.014	5.464e-06	1748	0.0116324	20.5492
gamma-glutamylphenylalanine	rs12312580	A	T	0.0089	0.8015	0.0018	9.618e-07	7306	0.00333507	24.4408
gamma-glutamylphenylalanine	rs12500887	C	G	-0.0089	0.7842	0.0018	7.036e-07	7306	0.00333507	24.4408
gamma-glutamylphenylalanine	rs1503575	A	G	0.0083	0.1815	0.0018	6.183e-06	7306	0.00290181	21.2565
gamma-glutamylphenylalanine	rs1669715	T	C	-0.0126	0.0915	0.0027	2.3e-06	7306	0.00297195	21.7718
gamma-glutamylphenylalanine	rs16937239	A	G	0.0405	0.9882	0.0078	1.795e-07	7306	0.00367656	26.9527
gamma-glutamylphenylalanine	rs1764109	A	G	0.0082	0.2241	0.0018	7.2e-06	7306	0.00283251	20.7474
gamma-glutamylphenylalanine	rs1951768	A	G	0.0078	0.6648	0.0018	8.556e-06	7306	0.0025636	18.7726
gamma-glutamylphenylalanine	rs2241217	T	C	0.0086	0.7557	0.0018	2.73e-06	7306	0.00311471	22.8209
gamma-glutamylphenylalanine	rs2263065	T	G	-0.0105	0.4417	0.0018	3.563e-09	7306	0.00463592	34.0185
gamma-glutamylphenylalanine	rs2276228	A	C	0.0081	0.2783	0.0018	5.346e-06	7306	0.00276403	20.2445
gamma-glutamylphenylalanine	rs2298381	C	G	-0.0091	0.2267	0.0018	5.226e-07	7306	0.00348611	25.5516
gamma-glutamylphenylalanine	rs2731506	A	G	-0.0083	0.2438	0.0018	3.78e-06	7306	0.00290181	21.2565
gamma-glutamylphenylalanine	rs2758886	A	G	0.0087	0.2863	0.0018	7.462e-07	7306	0.00318733	23.3547
gamma-glutamylphenylalanine	rs2817817	A	G	-0.01	0.2809	0.0018	2.137e-08	7306	0.00420673	30.8557
gamma-glutamylphenylalanine	rs2874279	A	G	-0.0087	0.7386	0.0018	1.015e-06	7306	0.00318733	23.3547
gamma-glutamylphenylalanine	rs3810252	A	G	-0.0094	0.8089	0.0019	5.207e-07	7306	0.003339	24.4698
gamma-glutamylphenylalanine	rs40525	A	C	0.0081	0.7741	0.0018	5.942e-06	7306	0.00276403	20.2445
gamma-glutamylphenylalanine	rs4396797	T	C	0.0081	0.7483	0.0018	5.391e-06	7306	0.00276403	20.2445
gamma-glutamylphenylalanine	rs4524522	C	G	-0.0121	0.0858	0.0027	6.917e-06	7306	0.00274139	20.0782
gamma-glutamylphenylalanine	rs4870483	T	G	0.0082	0.7193	0.0018	3.85e-06	7306	0.00283251	20.7474
gamma-glutamylphenylalanine	rs550336	C	G	-0.0081	0.2034	0.0018	8.676e-06	7306	0.00276403	20.2445
gamma-glutamylphenylalanine	rs5751928	A	G	-0.0082	0.4847	0.0017	2.311e-06	7306	0.00317446	23.2601
gamma-glutamylphenylalanine	rs6417039	A	G	-0.0121	0.1602	0.0025	1.106e-06	7306	0.0031961	23.4192
gamma-glutamylphenylalanine	rs7111143	A	G	-0.0095	0.2847	0.0018	5.353e-08	7306	0.00379813	27.8473
gamma-glutamylphenylalanine	rs738873	T	C	0.0089	0.6892	0.0018	5.017e-07	7306	0.00333507	24.4408
gamma-glutamylphenylalanine	rs7616518	A	G	0.0081	0.4286	0.0018	4.228e-06	7306	0.00276403	20.2445
gamma-glutamylphenylalanine	rs7901640	A	G	-0.0077	0.3935	0.0017	9.055e-06	7306	0.00280018	20.51
gamma-glutamylphenylalanine	rs8029902	T	C	0.0078	0.299	0.0018	9.476e-06	7306	0.0025636	18.7726
gamma-glutamylphenylalanine	rs855396	C	G	-0.008	0.6896	0.0018	5.572e-06	7306	0.00269639	19.7477
4-acetaminophen sulfate	rs11670792	T	C	0.5691	0.8964	0.1157	8.774e-07	122	0.165493	23.7975
4-acetaminophen sulfate	rs11697457	A	G	1.0751	0.9745	0.243	9.635e-06	122	0.138261	19.2534
4-acetaminophen sulfate	rs11792920	A	G	-0.4893	0.1274	0.1084	6.39e-06	122	0.143106	20.0407
4-acetaminophen sulfate	rs12005871	A	T	0.5499	0.8885	0.1218	6.394e-06	122	0.143157	20.0491
4-acetaminophen sulfate	rs12199693	A	T	0.4221	0.7393	0.092	4.498e-06	122	0.147152	20.7051
4-acetaminophen sulfate	rs12650232	T	G	0.5126	0.9469	0.1139	6.818e-06	488	0.0398501	20.1709
4-acetaminophen sulfate	rs12822507	A	G	0.26	0.6722	0.0583	8.143e-06	488	0.0391598	19.8073
4-acetaminophen sulfate	rs12886515	A	T	0.3885	0.8922	0.0876	9.191e-06	488	0.038743	19.588
4-acetaminophen sulfate	rs13235582	T	C	0.3204	0.227	0.0695	4.042e-06	488	0.0417332	21.1657
4-acetaminophen sulfate	rs1479400	T	C	0.5062	0.8279	0.094	7.194e-08	122	0.19205	28.524
4-acetaminophen sulfate	rs162882	C	G	0.685	0.9132	0.1362	4.954e-07	122	0.171728	24.8799
4-acetaminophen sulfate	rs16870710	A	C	-0.5095	0.0674	0.1061	1.55e-06	488	0.0451217	22.9654
4-acetaminophen sulfate	rs16878933	A	T	-0.444	0.0909	0.0928	1.737e-06	122	0.157989	22.516
4-acetaminophen sulfate	rs16897568	T	C	0.2875	0.8063	0.0638	6.699e-06	488	0.0399493	20.2232
4-acetaminophen sulfate	rs17126976	A	G	0.4543	0.8598	0.0966	2.589e-06	488	0.0433572	22.0266
4-acetaminophen sulfate	rs1865661	A	T	1.4423	0.9836	0.2889	5.951e-07	122	0.169638	24.5153
4-acetaminophen sulfate	rs2956731	T	G	0.4689	0.931	0.0934	5.181e-07	488	0.0491108	25.1005
4-acetaminophen sulfate	rs4374185	T	C	-0.3303	0.5959	0.0727	5.531e-06	122	0.144711	20.3034
4-acetaminophen sulfate	rs6080482	A	G	-0.2681	0.2177	0.0605	9.478e-06	488	0.0386838	19.5569
4-acetaminophen sulfate	rs6829571	A	G	-0.4173	0.7541	0.0905	3.954e-06	122	0.148412	20.9132
4-acetaminophen sulfate	rs6956438	A	G	-0.4219	0.8991	0.0917	4.195e-06	488	0.0415738	21.0813
4-acetaminophen sulfate	rs7794551	T	G	0.4628	0.8542	0.1047	9.811e-06	122	0.138044	19.2183
4-acetaminophen sulfate	rs7950414	A	G	-0.7051	0.0385	0.1581	8.246e-06	122	0.14018	19.5641
4-acetaminophen sulfate	rs8101059	A	G	0.2683	0.4901	0.0582	4.053e-06	488	0.0417314	21.1647
4-acetaminophen sulfate	rs873413	T	C	0.3898	0.5579	0.0824	2.268e-06	122	0.154998	22.0116
4-acetaminophen sulfate	rs882014	A	G	-1.0082	0.0175	0.2226	5.94e-06	488	0.0403404	20.4296
4-acetaminophen sulfate	rs9586074	A	C	1.3057	0.9835	0.2944	9.199e-06	122	0.138846	19.3478
4-acetaminophen sulfate	rs9961807	T	C	-0.32	0.2187	0.0638	5.35e-07	488	0.049024	25.0539
octadecanedioate	rs11578466	C	G	-0.0251	0.8688	0.0616	0.1934	4710	0.00291319	20.0838
octadecanedioate	rs11733714	T	C	-0.0704	0.0461	0.1011	0.3574	4710	0.0146069	22.2944
octadecanedioate	rs11852566	T	C	-0.0253	0.1197	0.0684	0.8256	4710	0.00285702	19.6954
octadecanedioate	rs12829704	A	G	-0.042	0.1927	0.0573	0.8685	4710	0.0125104	87.0858
octadecanedioate	rs17618395	A	G	0.0162	0.5998	0.0452	0.4618	4710	0.00310604	21.4174
octadecanedioate	rs2108622	T	C	-0.0248	0.288	0.0482	0.03982	4710	0.00459897	31.7594
octadecanedioate	rs2161480	C	G	0.07	0.9525	0.1142	0.8373	4710	0.013028	19.8527
octadecanedioate	rs359428	A	G	-0.0471	0.0344	0.1057	0.03875	4710	0.00321593	22.1776
octadecanedioate	rs3794989	T	C	0.0165	0.3285	0.0476	0.5309	4710	0.00304581	21.0008
octadecanedioate	rs631871	A	G	-0.017	0.5197	0.0442	0.3744	4710	0.00323259	22.2929

## Sheet: Table S3
		Table S3. MR result of 486 serum metabolites on TBI
		exposure	outcome	nsnp	Methods	beta	se	pval	OR
		1,3,7-trimethylurate	TBI	9	Inverse variance weighted	0.122349	0.213921	0.567365	1.13(0.74-1.72)
		1,3,7-trimethylurate	TBI	9	MR Egger	-0.708812	0.708133	0.350184	0.49(0.12-1.97)
		1,3,7-trimethylurate	TBI	9	Weighted median	0.132954	0.263222	0.613486	1.14(0.68-1.91)
		1,5-anhydroglucitol(1,5-AG)	TBI	31	Inverse variance weighted	-0.140918	0.50012	0.778121	0.87(0.33-2.31)
		1,5-anhydroglucitol(1,5-AG)	TBI	31	MR Egger	0.694764	1.22625	0.575362	2.00(0.18-22.16)
		1,5-anhydroglucitol(1,5-AG)	TBI	31	Weighted median	0.309187	0.690888	0.654498	1.36(0.35-5.28)
		1,6-anhydroglucose	TBI	15	Inverse variance weighted	0.371329	0.266352	0.163278	1.45(0.86-2.44)
		1,6-anhydroglucose	TBI	15	MR Egger	1.01199	0.521118	0.0741274	2.75(0.99-7.64)
		1,6-anhydroglucose	TBI	15	Weighted median	0.352366	0.381943	0.356236	1.42(0.67-3.01)
		1,7-dimethylurate	TBI	13	Inverse variance weighted	0.390558	0.435543	0.369871	1.48(0.63-3.47)
		1,7-dimethylurate	TBI	13	MR Egger	-0.0343722	0.820383	0.967331	0.97(0.19-4.82)
		1,7-dimethylurate	TBI	13	Weighted median	0.0210709	0.57723	0.970881	1.02(0.33-3.17)
		10-heptadecenoate(17:1n7)	TBI	6	Inverse variance weighted	0.383507	1.07581	0.721478	1.47(0.18-12.09)
		10-heptadecenoate(17:1n7)	TBI	6	MR Egger	5.53391	6.25503	0.426288	253.13(0.00-53423535.42)
		10-heptadecenoate(17:1n7)	TBI	6	Weighted median	0.537816	1.35841	0.692168	1.71(0.12-24.54)
		10-nonadecenoate(19:1n9)	TBI	7	Inverse variance weighted	0.304513	0.892817	0.733051	1.36(0.24-7.80)
		10-nonadecenoate(19:1n9)	TBI	7	MR Egger	0.874387	2.42218	0.732856	2.40(0.02-276.40)
		10-nonadecenoate(19:1n9)	TBI	7	Weighted median	0.274411	1.10936	0.80463	1.32(0.15-11.57)
		10-undecenoate(11:1n1)	TBI	26	Inverse variance weighted	0.297091	0.3648	0.41542	1.35(0.66-2.75)
		10-undecenoate(11:1n1)	TBI	26	MR Egger	0.194034	0.521553	0.713135	1.21(0.44-3.37)
		10-undecenoate(11:1n1)	TBI	26	Weighted median	0.169189	0.4402	0.700722	1.18(0.50-2.81)
		15-methylpalmitate(isobarwith2-methylpalmitate)	TBI	14	Inverse variance weighted	-0.44441	0.864692	0.607285	0.64(0.12-3.49)
		15-methylpalmitate(isobarwith2-methylpalmitate)	TBI	14	MR Egger	0.395964	1.82747	0.832103	1.49(0.04-53.40)
		15-methylpalmitate(isobarwith2-methylpalmitate)	TBI	14	Weighted median	-0.343394	1.12758	0.760716	0.71(0.08-6.47)
		1-arachidonoylglycerophosphocholine*	TBI	20	Inverse variance weighted	0.849984	0.571723	0.137092	2.34(0.76-7.17)
		1-arachidonoylglycerophosphocholine*	TBI	20	MR Egger	0.30447	1.15009	0.79422	1.36(0.14-12.92)
		1-arachidonoylglycerophosphocholine*	TBI	20	Weighted median	1.02865	0.744214	0.16691	2.80(0.65-12.03)
		1-arachidonoylglycerophosphoethanolamine*	TBI	26	Inverse variance weighted	-0.382999	0.632462	0.544801	0.68(0.20-2.36)
		1-arachidonoylglycerophosphoethanolamine*	TBI	26	MR Egger	0.213813	1.72619	0.902455	1.24(0.04-36.49)
		1-arachidonoylglycerophosphoethanolamine*	TBI	26	Weighted median	-0.396001	0.87699	0.651597	0.67(0.12-3.75)
		1-arachidonoylglycerophosphoinositol*	TBI	20	Inverse variance weighted	0.032061	0.571177	0.955237	1.03(0.34-3.16)
		1-arachidonoylglycerophosphoinositol*	TBI	20	MR Egger	0.299307	1.10135	0.788896	1.35(0.16-11.68)
		1-arachidonoylglycerophosphoinositol*	TBI	20	Weighted median	-0.00825605	0.78373	0.991595	0.99(0.21-4.61)
		1-docosahexaenoylglycerophosphocholine*	TBI	6	Inverse variance weighted	-0.389059	0.939151	0.678679	0.68(0.11-4.27)
		1-docosahexaenoylglycerophosphocholine*	TBI	6	MR Egger	-0.415003	2.69721	0.885168	0.66(0.00-130.52)
		1-docosahexaenoylglycerophosphocholine*	TBI	6	Weighted median	-0.111766	1.23012	0.927606	0.89(0.08-9.97)
		1-eicosadienoylglycerophosphocholine*	TBI	12	Inverse variance weighted	0.137939	0.566359	0.807577	1.15(0.38-3.48)
		1-eicosadienoylglycerophosphocholine*	TBI	12	MR Egger	1.11437	1.07882	0.325962	3.05(0.37-25.25)
		1-eicosadienoylglycerophosphocholine*	TBI	12	Weighted median	-0.0346828	0.786077	0.964808	0.97(0.21-4.51)
		1-eicosatrienoylglycerophosphocholine*	TBI	20	Inverse variance weighted	0.0351107	0.564241	0.950383	1.04(0.34-3.13)
		1-eicosatrienoylglycerophosphocholine*	TBI	20	MR Egger	1.25296	1.51357	0.418614	3.50(0.18-68.00)
		1-eicosatrienoylglycerophosphocholine*	TBI	20	Weighted median	0.062322	0.753567	0.934088	1.06(0.24-4.66)
		1-heptadecanoylglycerophosphocholine	TBI	10	Inverse variance weighted	-0.167816	0.910137	0.853711	0.85(0.14-5.03)
		1-heptadecanoylglycerophosphocholine	TBI	10	MR Egger	-3.48755	3.3427	0.327293	0.03(0.00-21.42)
		1-heptadecanoylglycerophosphocholine	TBI	10	Weighted median	0.00127236	1.10931	0.999085	1.00(0.11-8.81)
		1-linoleoylglycerol(1-monolinolein)	TBI	14	Inverse variance weighted	0.198862	0.370395	0.591342	1.22(0.59-2.52)
		1-linoleoylglycerol(1-monolinolein)	TBI	14	MR Egger	1.67816	0.94006	0.0995131	5.36(0.85-33.81)
		1-linoleoylglycerol(1-monolinolein)	TBI	14	Weighted median	0.275079	0.501341	0.58322	1.32(0.49-3.52)
		1-linoleoylglycerophosphocholine	TBI	14	Inverse variance weighted	0.22131	0.939115	0.813698	1.25(0.20-7.86)
		1-linoleoylglycerophosphocholine	TBI	14	MR Egger	3.28025	3.17618	0.32208	26.58(0.05-13434.41)
		1-linoleoylglycerophosphocholine	TBI	14	Weighted median	1.04726	1.2696	0.409443	2.85(0.24-34.32)
		1-linoleoylglycerophosphoethanolamine*	TBI	13	Inverse variance weighted	-0.163243	0.646177	0.800554	0.85(0.24-3.01)
		1-linoleoylglycerophosphoethanolamine*	TBI	13	MR Egger	-0.96363	1.75631	0.594195	0.38(0.01-11.93)
		1-linoleoylglycerophosphoethanolamine*	TBI	13	Weighted median	-0.961396	0.879005	0.274073	0.38(0.07-2.14)
		1-methylurate	TBI	17	Inverse variance weighted	0.119906	0.322076	0.709676	1.13(0.60-2.12)
		1-methylurate	TBI	17	MR Egger	-0.110628	0.50883	0.830814	0.90(0.33-2.43)
		1-methylurate	TBI	17	Weighted median	0.100004	0.467982	0.830787	1.11(0.44-2.77)
		1-methylxanthine	TBI	13	Inverse variance weighted	-0.269738	0.48747	0.580029	0.76(0.29-1.99)
		1-methylxanthine	TBI	13	MR Egger	0.132212	0.899154	0.885761	1.14(0.20-6.65)
		1-methylxanthine	TBI	13	Weighted median	0.0978259	0.55281	0.859539	1.10(0.37-3.26)
		1-myristoylglycerophosphocholine	TBI	6	Inverse variance weighted	-0.48773	0.763781	0.523101	0.61(0.14-2.74)
		1-myristoylglycerophosphocholine	TBI	6	MR Egger	0.629799	1.84314	0.749774	1.88(0.05-69.57)
		1-myristoylglycerophosphocholine	TBI	6	Weighted median	-0.507276	0.934511	0.58725	0.60(0.10-3.76)
		1-oleoylglycerol(1-monoolein)	TBI	15	Inverse variance weighted	0.873512	0.465675	0.0606834	2.40(0.96-5.97)
		1-oleoylglycerol(1-monoolein)	TBI	15	MR Egger	0.498503	1.94755	0.801984	1.65(0.04-74.87)
		1-oleoylglycerol(1-monoolein)	TBI	15	Weighted median	0.522873	0.637502	0.412107	1.69(0.48-5.88)
		1-oleoylglycerophosphocholine	TBI	15	Inverse variance weighted	-0.148826	1.04317	0.886553	0.86(0.11-6.66)
		1-oleoylglycerophosphocholine	TBI	15	MR Egger	-1.09926	2.52684	0.670672	0.33(0.00-47.15)
		1-oleoylglycerophosphocholine	TBI	15	Weighted median	-0.220936	1.2568	0.860456	0.80(0.07-9.42)
		1-oleoylglycerophosphoethanolamine	TBI	10	Inverse variance weighted	0.39144	0.843296	0.642519	1.48(0.28-7.72)
		1-oleoylglycerophosphoethanolamine	TBI	10	MR Egger	4.35024	4.98256	0.408053	77.50(0.00-1350587.80)
		1-oleoylglycerophosphoethanolamine	TBI	10	Weighted median	-0.476652	1.16928	0.683535	0.62(0.06-6.14)
		1-palmitoleoylglycerophosphocholine*	TBI	13	Inverse variance weighted	1.35	0.89339	0.130765	3.86(0.67-22.22)
		1-palmitoleoylglycerophosphocholine*	TBI	13	MR Egger	0.564681	2.92731	0.850552	1.76(0.01-545.77)
		1-palmitoleoylglycerophosphocholine*	TBI	13	Weighted median	0.286016	1.24431	0.818201	1.33(0.12-15.25)
		1-palmitoylglycerol(1-monopalmitin)	TBI	13	Inverse variance weighted	1.36255	1.14016	0.232068	3.91(0.42-36.50)
		1-palmitoylglycerol(1-monopalmitin)	TBI	13	MR Egger	-1.58589	6.52855	0.812541	0.20(0.00-73870.57)
		1-palmitoylglycerol(1-monopalmitin)	TBI	13	Weighted median	1.40585	1.38731	0.310887	4.08(0.27-61.87)
		1-palmitoylglycerophosphocholine	TBI	33	Inverse variance weighted	0.532578	0.950637	0.575321	1.70(0.26-10.98)
		1-palmitoylglycerophosphocholine	TBI	33	MR Egger	2.86332	2.79695	0.313886	17.52(0.07-4210.47)
		1-palmitoylglycerophosphocholine	TBI	33	Weighted median	1.76833	1.31674	0.179285	5.86(0.44-77.41)
		1-palmitoylglycerophosphoethanolamine	TBI	27	Inverse variance weighted	0.399614	0.562705	0.477602	1.49(0.49-4.49)
		1-palmitoylglycerophosphoethanolamine	TBI	27	MR Egger	1.97695	1.19116	0.109471	7.22(0.70-74.56)
		1-palmitoylglycerophosphoethanolamine	TBI	27	Weighted median	1.13746	0.789341	0.149577	3.12(0.66-14.65)
		1-palmitoylglycerophosphoinositol*	TBI	11	Inverse variance weighted	0.202033	0.550838	0.713787	1.22(0.42-3.60)
		1-palmitoylglycerophosphoinositol*	TBI	11	MR Egger	-0.325441	1.15004	0.783591	0.72(0.08-6.88)
		1-palmitoylglycerophosphoinositol*	TBI	11	Weighted median	0.198545	0.764431	0.795073	1.22(0.27-5.46)
		1-stearoylglycerol(1-monostearin)	TBI	25	Inverse variance weighted	1.12416	0.647249	0.0824173	3.08(0.87-10.94)
		1-stearoylglycerol(1-monostearin)	TBI	25	MR Egger	-1.96847	1.75054	0.272404	0.14(0.00-4.32)
		1-stearoylglycerol(1-monostearin)	TBI	25	Weighted median	1.2594	0.952321	0.186019	3.52(0.54-22.78)
		1-stearoylglycerophosphocholine	TBI	11	Inverse variance weighted	0.921883	0.964317	0.339075	2.51(0.38-16.64)
		1-stearoylglycerophosphocholine	TBI	11	MR Egger	2.69238	2.10213	0.232287	14.77(0.24-909.19)
		1-stearoylglycerophosphocholine	TBI	11	Weighted median	0.554785	1.12533	0.622013	1.74(0.19-15.81)
		1-stearoylglycerophosphoethanolamine	TBI	14	Inverse variance weighted	-0.802941	0.544469	0.140287	0.45(0.15-1.30)
		1-stearoylglycerophosphoethanolamine	TBI	14	MR Egger	-0.419534	1.3062	0.753594	0.66(0.05-8.50)
		1-stearoylglycerophosphoethanolamine	TBI	14	Weighted median	-0.749551	0.717075	0.295889	0.47(0.12-1.93)
		1-stearoylglycerophosphoinositol	TBI	7	Inverse variance weighted	-0.527993	0.716165	0.460971	0.59(0.14-2.40)
		1-stearoylglycerophosphoinositol	TBI	7	MR Egger	-0.126786	1.29216	0.92565	0.88(0.07-11.09)
		1-stearoylglycerophosphoinositol	TBI	7	Weighted median	-0.896418	0.801032	0.263107	0.41(0.08-1.96)
		2-aminobutyrate	TBI	46	Inverse variance weighted	-0.63475	0.764396	0.406316	0.53(0.12-2.37)
		2-aminobutyrate	TBI	46	MR Egger	1.796	2.2428	0.427561	6.03(0.07-488.77)
		2-aminobutyrate	TBI	46	Weighted median	-1.53559	1.14802	0.181028	0.22(0.02-2.04)
		2-hydroxyacetaminophensulfate*	TBI	43	Inverse variance weighted	-0.00761872	0.0237294	0.74816	0.99(0.95-1.04)
		2-hydroxyacetaminophensulfate*	TBI	43	MR Egger	0.00633596	0.0431807	0.884063	1.01(0.92-1.10)
		2-hydroxyacetaminophensulfate*	TBI	43	Weighted median	0.00472998	0.0382131	0.90149	1.00(0.93-1.08)
		2-hydroxybutyrate(AHB)	TBI	18	Inverse variance weighted	-0.74342	0.632293	0.239694	0.48(0.14-1.64)
		2-hydroxybutyrate(AHB)	TBI	18	MR Egger	0.494838	1.40254	0.728832	1.64(0.10-25.63)
		2-hydroxybutyrate(AHB)	TBI	18	Weighted median	0.267626	0.930042	0.773533	1.31(0.21-8.09)
		2-hydroxyglutarate	TBI	13	Inverse variance weighted	0.673628	0.655438	0.304066	1.96(0.54-7.09)
		2-hydroxyglutarate	TBI	13	MR Egger	-1.0761	1.41949	0.464332	0.34(0.02-5.51)
		2-hydroxyglutarate	TBI	13	Weighted median	0.869568	0.922385	0.345815	2.39(0.39-14.55)
		2-hydroxyhippurate(salicylurate)	TBI	13	Inverse variance weighted	0.0273489	0.100849	0.786247	1.03(0.84-1.25)
		2-hydroxyhippurate(salicylurate)	TBI	13	MR Egger	0.102197	0.193274	0.607473	1.11(0.76-1.62)
		2-hydroxyhippurate(salicylurate)	TBI	13	Weighted median	0.00939359	0.140533	0.946707	1.01(0.77-1.33)
		2-hydroxyisobutyrate	TBI	19	Inverse variance weighted	-0.615825	0.857355	0.472582	0.54(0.10-2.90)
		2-hydroxyisobutyrate	TBI	19	MR Egger	1.06563	2.51582	0.67719	2.90(0.02-402.07)
		2-hydroxyisobutyrate	TBI	19	Weighted median	0.74288	1.15069	0.518542	2.10(0.22-20.05)
		2-hydroxypalmitate	TBI	48	Inverse variance weighted	0.00274072	0.751161	0.997089	1.00(0.23-4.37)
		2-hydroxypalmitate	TBI	48	MR Egger	1.98448	1.44718	0.176941	7.28(0.43-124.08)
		2-hydroxypalmitate	TBI	48	Weighted median	1.35947	1.01412	0.180072	3.89(0.53-28.42)
		2-hydroxystearate	TBI	35	Inverse variance weighted	-0.176363	0.796921	0.824855	0.84(0.18-4.00)
		2-hydroxystearate	TBI	35	MR Egger	0.549571	1.97286	0.782317	1.73(0.04-82.80)
		2-hydroxystearate	TBI	35	Weighted median	0.575033	1.14778	0.616374	1.78(0.19-16.86)
		2-linoleoylglycerophosphocholine*	TBI	20	Inverse variance weighted	0.441869	0.697762	0.52656	1.56(0.40-6.11)
		2-linoleoylglycerophosphocholine*	TBI	20	MR Egger	-1.36212	2.4934	0.591573	0.26(0.00-33.95)
		2-linoleoylglycerophosphocholine*	TBI	20	Weighted median	0.553362	0.983243	0.573576	1.74(0.25-11.95)
		2-methoxyacetaminophensulfate*	TBI	405	Inverse variance weighted	0.0130714	0.0178086	0.462951	1.01(0.98-1.05)
		2-methoxyacetaminophensulfate*	TBI	405	MR Egger	-0.0139079	0.0492677	0.777864	0.99(0.90-1.09)
		2-methoxyacetaminophensulfate*	TBI	405	Weighted median	0.0250766	0.0268946	0.351129	1.03(0.97-1.08)
		2-methylbutyroylcarnitine	TBI	26	Inverse variance weighted	0.458459	0.83847	0.58453	1.58(0.31-8.18)
		2-methylbutyroylcarnitine	TBI	26	MR Egger	-3.61534	2.50209	0.161409	0.03(0.00-3.63)
		2-methylbutyroylcarnitine	TBI	26	Weighted median	0.350735	1.10926	0.751859	1.42(0.16-12.49)
		2-oleoylglycerophosphocholine*	TBI	15	Inverse variance weighted	0.967583	0.939594	0.303109	2.63(0.42-16.60)
		2-oleoylglycerophosphocholine*	TBI	15	MR Egger	-4.02548	3.68263	0.294193	0.02(0.00-24.35)
		2-oleoylglycerophosphocholine*	TBI	15	Weighted median	1.4495	1.30081	0.26515	4.26(0.33-54.55)
		2-palmitoylglycerophosphocholine*	TBI	22	Inverse variance weighted	-0.699826	0.689557	0.310157	0.50(0.13-1.92)
		2-palmitoylglycerophosphocholine*	TBI	22	MR Egger	-0.797289	1.23019	0.52429	0.45(0.04-5.02)
		2-palmitoylglycerophosphocholine*	TBI	22	Weighted median	-0.696402	1.02158	0.495436	0.50(0.07-3.69)
		2-stearoylglycerophosphocholine*	TBI	12	Inverse variance weighted	-0.177328	0.632292	0.779131	0.84(0.24-2.89)
		2-stearoylglycerophosphocholine*	TBI	12	MR Egger	3.55657	2.95126	0.255906	35.04(0.11-11396.15)
		2-stearoylglycerophosphocholine*	TBI	12	Weighted median	-0.0841647	0.870224	0.922952	0.92(0.17-5.06)
		2-tetradecenoylcarnitine	TBI	19	Inverse variance weighted	0.168939	0.385601	0.661301	1.18(0.56-2.52)
		2-tetradecenoylcarnitine	TBI	19	MR Egger	-0.0950974	0.805104	0.907358	0.91(0.19-4.41)
		2-tetradecenoylcarnitine	TBI	19	Weighted median	0.241698	0.572593	0.672944	1.27(0.41-3.91)
		3-(3-hydroxyphenyl)propionate	TBI	11	Inverse variance weighted	-0.00572476	0.208322	0.978077	0.99(0.66-1.50)
		3-(3-hydroxyphenyl)propionate	TBI	11	MR Egger	0.431056	0.5482	0.45189	1.54(0.53-4.51)
		3-(3-hydroxyphenyl)propionate	TBI	11	Weighted median	-0.279506	0.280834	0.319603	0.76(0.44-1.31)
		3-(4-hydroxyphenyl)lactate	TBI	22	Inverse variance weighted	-0.279719	0.680342	0.680966	0.76(0.20-2.87)
		3-(4-hydroxyphenyl)lactate	TBI	22	MR Egger	-3.0991	1.54471	0.0585422	0.05(0.00-0.93)
		3-(4-hydroxyphenyl)lactate	TBI	22	Weighted median	-1.08343	0.97082	0.264424	0.34(0.05-2.27)
		3-(cystein-S-yl)acetaminophen*	TBI	66	Inverse variance weighted	0.0545564	0.0370122	0.140479	1.06(0.98-1.14)
		3-(cystein-S-yl)acetaminophen*	TBI	66	MR Egger	0.0831733	0.127305	0.515878	1.09(0.85-1.39)
		3-(cystein-S-yl)acetaminophen*	TBI	66	Weighted median	0.0564655	0.051977	0.277321	1.06(0.96-1.17)
		3-carboxy-4-methyl-5-propyl-2-furanpropanoate(CMPF)	TBI	14	Inverse variance weighted	0.254244	0.24277	0.294979	1.29(0.80-2.08)
		3-carboxy-4-methyl-5-propyl-2-furanpropanoate(CMPF)	TBI	14	MR Egger	0.340424	0.599673	0.580717	1.41(0.43-4.55)
		3-carboxy-4-methyl-5-propyl-2-furanpropanoate(CMPF)	TBI	14	Weighted median	0.448452	0.325335	0.16807	1.57(0.83-2.96)
		3-dehydrocarnitine*	TBI	27	Inverse variance weighted	0.823186	0.72009	0.252967	2.28(0.56-9.34)
		3-dehydrocarnitine*	TBI	27	MR Egger	2.80371	1.98441	0.170023	16.51(0.34-806.86)
		3-dehydrocarnitine*	TBI	27	Weighted median	-0.113755	1.00692	0.910052	0.89(0.12-6.42)
		3-hydroxybutyrate(BHBA)	TBI	9	Inverse variance weighted	-0.467333	0.301903	0.121633	0.63(0.35-1.13)
		3-hydroxybutyrate(BHBA)	TBI	9	MR Egger	-0.35319	0.452589	0.460738	0.70(0.29-1.71)
		3-hydroxybutyrate(BHBA)	TBI	9	Weighted median	-0.554179	0.327807	0.0909203	0.57(0.30-1.09)
		3-indoxylsulfate	TBI	5	Inverse variance weighted	-0.537478	0.884808	0.543551	0.58(0.10-3.31)
		3-indoxylsulfate	TBI	5	MR Egger	-9.24256	7.66773	0.314461	0.00(0.00-325.77)
		3-indoxylsulfate	TBI	5	Weighted median	-0.756862	0.877789	0.388557	0.47(0.08-2.62)
		3-methoxytyrosine	TBI	15	Inverse variance weighted	0.873061	0.7722	0.258217	2.39(0.53-10.88)
		3-methoxytyrosine	TBI	15	MR Egger	4.03446	2.32476	0.106291	56.51(0.59-5382.96)
		3-methoxytyrosine	TBI	15	Weighted median	1.31423	1.07114	0.21984	3.72(0.46-30.38)
		3-methyl-2-oxobutyrate	TBI	18	Inverse variance weighted	-0.496085	1.05463	0.638077	0.61(0.08-4.81)
		3-methyl-2-oxobutyrate	TBI	18	MR Egger	5.35556	3.70984	0.168143	211.78(0.15-304625.04)
		3-methyl-2-oxobutyrate	TBI	18	Weighted median	0.686229	1.44513	0.634889	1.99(0.12-33.74)
		3-methyl-2-oxovalerate	TBI	32	Inverse variance weighted	-0.267845	0.786636	0.733485	0.77(0.16-3.57)
		3-methyl-2-oxovalerate	TBI	32	MR Egger	-0.998648	1.81846	0.586951	0.37(0.01-13.01)
		3-methyl-2-oxovalerate	TBI	32	Weighted median	-0.682722	1.09175	0.531743	0.51(0.06-4.29)
		3-methylhistidine	TBI	8	Inverse variance weighted	-0.06263	0.36067	0.862141	0.94(0.46-1.90)
		3-methylhistidine	TBI	8	MR Egger	0.655435	1.0394	0.551555	1.93(0.25-14.77)
		3-methylhistidine	TBI	8	Weighted median	-0.121325	0.486868	0.803211	0.89(0.34-2.30)
		3-methylxanthine	TBI	14	Inverse variance weighted	-0.567982	0.386195	0.141369	0.57(0.27-1.21)
		3-methylxanthine	TBI	14	MR Egger	-0.670566	1.03183	0.528016	0.51(0.07-3.86)
		3-methylxanthine	TBI	14	Weighted median	-0.257552	0.51953	0.620077	0.77(0.28-2.14)
		3-phenylpropionate(hydrocinnamate)	TBI	15	Inverse variance weighted	0.128495	0.452203	0.776293	1.14(0.47-2.76)
		3-phenylpropionate(hydrocinnamate)	TBI	15	MR Egger	1.3162	0.903546	0.168924	3.73(0.63-21.91)
		3-phenylpropionate(hydrocinnamate)	TBI	15	Weighted median	0.730941	0.620613	0.238887	2.08(0.62-7.01)
		4-acetamidobutanoate	TBI	34	Inverse variance weighted	0.498162	0.793252	0.530004	1.65(0.35-7.79)
		4-acetamidobutanoate	TBI	34	MR Egger	-1.34707	1.90212	0.48395	0.26(0.01-10.82)
		4-acetamidobutanoate	TBI	34	Weighted median	-1.08813	1.19016	0.360574	0.34(0.03-3.47)
		4-acetaminophensulfate	TBI	28	Inverse variance weighted	0.0721304	0.0267406	0.00698814	1.07(1.02-1.13)
		4-acetaminophensulfate	TBI	28	MR Egger	0.0695542	0.0701556	0.330614	1.07(0.93-1.23)
		4-acetaminophensulfate	TBI	28	Weighted median	0.0895004	0.0357672	0.0123387	1.09(1.02-1.17)
		4-androsten-3beta,17beta-dioldisulfate1*	TBI	20	Inverse variance weighted	-0.165332	0.227075	0.466555	0.85(0.54-1.32)
		4-androsten-3beta,17beta-dioldisulfate1*	TBI	20	MR Egger	-0.182445	0.430086	0.676441	0.83(0.36-1.94)
		4-androsten-3beta,17beta-dioldisulfate1*	TBI	20	Weighted median	-0.262242	0.323174	0.417103	0.77(0.41-1.45)
		4-androsten-3beta,17beta-dioldisulfate2*	TBI	19	Inverse variance weighted	0.562508	0.532314	0.290639	1.76(0.62-4.98)
		4-androsten-3beta,17beta-dioldisulfate2*	TBI	19	MR Egger	-1.21448	1.78884	0.506328	0.30(0.01-9.89)
		4-androsten-3beta,17beta-dioldisulfate2*	TBI	19	Weighted median	0.143715	0.655803	0.826539	1.15(0.32-4.17)
		4-ethylphenylsulfate	TBI	7	Inverse variance weighted	0.555624	0.41241	0.177897	1.74(0.78-3.91)
		4-ethylphenylsulfate	TBI	7	MR Egger	1.13167	1.04565	0.328544	3.10(0.40-24.07)
		4-ethylphenylsulfate	TBI	7	Weighted median	0.220329	0.561332	0.694681	1.25(0.41-3.75)
		4-hydroxyhippurate	TBI	8	Inverse variance weighted	0.398553	0.587597	0.497596	1.49(0.47-4.71)
		4-hydroxyhippurate	TBI	8	MR Egger	-1.18366	2.67902	0.674095	0.31(0.00-58.39)
		4-hydroxyhippurate	TBI	8	Weighted median	-0.219912	0.638322	0.730459	0.80(0.23-2.80)
		4-methyl-2-oxopentanoate	TBI	14	Inverse variance weighted	0.155857	0.977857	0.873365	1.17(0.17-7.94)
		4-methyl-2-oxopentanoate	TBI	14	MR Egger	2.60739	3.39013	0.456699	13.56(0.02-10425.93)
		4-methyl-2-oxopentanoate	TBI	14	Weighted median	-0.115812	1.33254	0.930743	0.89(0.07-12.13)
		4-vinylphenolsulfate	TBI	10	Inverse variance weighted	0.511677	0.363551	0.159296	1.67(0.82-3.40)
		4-vinylphenolsulfate	TBI	10	MR Egger	1.20683	1.01572	0.26885	3.34(0.46-24.47)
		4-vinylphenolsulfate	TBI	10	Weighted median	0.679145	0.530663	0.200614	1.97(0.70-5.58)
		5alpha-androstan-3beta,17beta-dioldisulfate	TBI	15	Inverse variance weighted	0.378704	0.325145	0.244131	1.46(0.77-2.76)
		5alpha-androstan-3beta,17beta-dioldisulfate	TBI	15	MR Egger	0.661148	0.596638	0.287891	1.94(0.60-6.24)
		5alpha-androstan-3beta,17beta-dioldisulfate	TBI	15	Weighted median	0.34288	0.395287	0.385713	1.41(0.65-3.06)
		5-dodecenoate(12:1n7)	TBI	18	Inverse variance weighted	0.638599	0.525516	0.224296	1.89(0.68-5.30)
		5-dodecenoate(12:1n7)	TBI	18	MR Egger	1.75628	1.34748	0.21089	5.79(0.41-81.23)
		5-dodecenoate(12:1n7)	TBI	18	Weighted median	0.906058	0.662527	0.171444	2.47(0.68-9.07)
		5-oxoproline	TBI	23	Inverse variance weighted	0.574608	0.903176	0.524641	1.78(0.30-10.43)
		5-oxoproline	TBI	23	MR Egger	-2.61794	1.42051	0.079497	0.07(0.00-1.18)
		5-oxoproline	TBI	23	Weighted median	-1.16173	1.1745	0.322601	0.31(0.03-3.13)
		7-alpha-hydroxy-3-oxo-4-cholestenoate(7-Hoca)	TBI	16	Inverse variance weighted	0.554653	1.00573	0.581297	1.74(0.24-12.50)
		7-alpha-hydroxy-3-oxo-4-cholestenoate(7-Hoca)	TBI	16	MR Egger	2.58348	3.12668	0.42251	13.24(0.03-6073.99)
		7-alpha-hydroxy-3-oxo-4-cholestenoate(7-Hoca)	TBI	16	Weighted median	0.895444	1.42484	0.529707	2.45(0.15-39.97)
		7-methylguanine	TBI	9	Inverse variance weighted	-0.574701	0.939607	0.540777	0.56(0.09-3.55)
		7-methylguanine	TBI	9	MR Egger	2.76527	3.7358	0.483256	15.88(0.01-24039.34)
		7-methylguanine	TBI	9	Weighted median	0.179186	1.04283	0.863574	1.20(0.15-9.24)
		7-methylxanthine	TBI	11	Inverse variance weighted	-0.682693	0.507655	0.178691	0.51(0.19-1.37)
		7-methylxanthine	TBI	11	MR Egger	-1.9093	1.87953	0.336236	0.15(0.00-5.90)
		7-methylxanthine	TBI	11	Weighted median	-0.277931	0.645176	0.666627	0.76(0.21-2.68)
		acetylcarnitine	TBI	20	Inverse variance weighted	1.29667	0.733943	0.0772749	3.66(0.87-15.41)
		acetylcarnitine	TBI	20	MR Egger	0.807251	1.96083	0.685429	2.24(0.05-104.64)
		acetylcarnitine	TBI	20	Weighted median	0.461623	1.02646	0.65291	1.59(0.21-11.86)
		acetylphosphate	TBI	18	Inverse variance weighted	0.530474	1.62035	0.743378	1.70(0.07-40.71)
		acetylphosphate	TBI	18	MR Egger	-3.51927	6.81774	0.612779	0.03(0.00-18835.43)
		acetylphosphate	TBI	18	Weighted median	2.20426	2.07829	0.288866	9.06(0.15-532.57)
		ADpSGEGDFXAEGGGVR*	TBI	7	Inverse variance weighted	-0.483587	0.467928	0.301386	0.62(0.25-1.54)
		ADpSGEGDFXAEGGGVR*	TBI	7	MR Egger	-1.12323	1.41177	0.462336	0.33(0.02-5.17)
		ADpSGEGDFXAEGGGVR*	TBI	7	Weighted median	-0.815389	0.597381	0.172271	0.44(0.14-1.43)
		adrenate(22:4n6)	TBI	11	Inverse variance weighted	1.54824	0.814709	0.0573862	4.70(0.95-23.22)
		adrenate(22:4n6)	TBI	11	MR Egger	-2.3757	1.61425	0.175183	0.09(0.00-2.20)
		adrenate(22:4n6)	TBI	11	Weighted median	1.44241	0.945179	0.126993	4.23(0.66-26.98)
		ADSGEGDFXAEGGGVR*	TBI	9	Inverse variance weighted	0.145685	0.387609	0.707024	1.16(0.54-2.47)
		ADSGEGDFXAEGGGVR*	TBI	9	MR Egger	0.226746	0.810933	0.787857	1.25(0.26-6.15)
		ADSGEGDFXAEGGGVR*	TBI	9	Weighted median	0.356591	0.471713	0.44968	1.43(0.57-3.60)
		alanine	TBI	38	Inverse variance weighted	0.334274	0.785894	0.670588	1.40(0.30-6.52)
		alanine	TBI	38	MR Egger	-1.49556	2.82219	0.599416	0.22(0.00-56.60)
		alanine	TBI	38	Weighted median	-0.783109	1.16869	0.502812	0.46(0.05-4.52)
		allantoin	TBI	19	Inverse variance weighted	0.252004	0.424299	0.552559	1.29(0.56-2.96)
		allantoin	TBI	19	MR Egger	1.81882	0.829148	0.042455	6.16(1.21-31.31)
		allantoin	TBI	19	Weighted median	0.374626	0.635594	0.555585	1.45(0.42-5.06)
		alpha-hydroxyisovalerate	TBI	14	Inverse variance weighted	-0.308728	0.5212	0.553622	0.73(0.26-2.04)
		alpha-hydroxyisovalerate	TBI	14	MR Egger	0.799465	1.50889	0.605889	2.22(0.12-42.81)
		alpha-hydroxyisovalerate	TBI	14	Weighted median	-0.504305	0.683231	0.460443	0.60(0.16-2.30)
		alpha-ketoglutarate	TBI	18	Inverse variance weighted	-0.0286241	0.522967	0.95635	0.97(0.35-2.71)
		alpha-ketoglutarate	TBI	18	MR Egger	-1.04022	1.21812	0.405736	0.35(0.03-3.85)
		alpha-ketoglutarate	TBI	18	Weighted median	-0.461852	0.737861	0.531358	0.63(0.15-2.68)
		alpha-tocopherol	TBI	10	Inverse variance weighted	0.485828	0.796977	0.542135	1.63(0.34-7.75)
		alpha-tocopherol	TBI	10	MR Egger	1.22089	1.89066	0.53652	3.39(0.08-137.91)
		alpha-tocopherol	TBI	10	Weighted median	0.746142	1.01884	0.463957	2.11(0.29-15.53)
		androsteronesulfate	TBI	19	Inverse variance weighted	0.0953071	0.200665	0.634818	1.10(0.74-1.63)
		androsteronesulfate	TBI	19	MR Egger	0.174167	0.304205	0.574456	1.19(0.66-2.16)
		androsteronesulfate	TBI	19	Weighted median	0.1408	0.229877	0.540205	1.15(0.73-1.81)
		arabinose	TBI	4	Inverse variance weighted	-0.070715	0.82313	0.931538	0.93(0.19-4.68)
		arabinose	TBI	4	MR Egger	1.68219	1.83974	0.457049	5.38(0.15-197.96)
		arabinose	TBI	4	Weighted median	0.278619	0.99561	0.779594	1.32(0.19-9.30)
		arachidonate(20:4n6)	TBI	20	Inverse variance weighted	0.722586	0.669718	0.280614	2.06(0.55-7.65)
		arachidonate(20:4n6)	TBI	20	MR Egger	1.34372	1.13314	0.251105	3.83(0.42-35.33)
		arachidonate(20:4n6)	TBI	20	Weighted median	1.0095	0.861279	0.241158	2.74(0.51-14.84)
		arginine	TBI	22	Inverse variance weighted	-0.325796	0.780326	0.676303	0.72(0.16-3.33)
		arginine	TBI	22	MR Egger	-1.85446	2.52423	0.471071	0.16(0.00-22.04)
		arginine	TBI	22	Weighted median	-0.103086	1.10165	0.925447	0.90(0.10-7.82)
		ascorbate(VitaminC)	TBI	14	Inverse variance weighted	-0.0208426	0.156975	0.89437	0.98(0.72-1.33)
		ascorbate(VitaminC)	TBI	14	MR Egger	-0.0735514	0.288396	0.803014	0.93(0.53-1.64)
		ascorbate(VitaminC)	TBI	14	Weighted median	0.0528136	0.197687	0.789347	1.05(0.72-1.55)
		asparagine	TBI	42	Inverse variance weighted	-0.790971	0.668534	0.236753	0.45(0.12-1.68)
		asparagine	TBI	42	MR Egger	-1.08644	1.34576	0.424264	0.34(0.02-4.72)
		asparagine	TBI	42	Weighted median	-0.798514	1.05217	0.447901	0.45(0.06-3.54)
		aspartate	TBI	4	Inverse variance weighted	-2.1145	0.989349	0.0325769	0.12(0.02-0.84)
		aspartate	TBI	4	MR Egger	-5.37929	2.63528	0.178003	0.00(0.00-0.81)
		aspartate	TBI	4	Weighted median	-2.40504	1.30342	0.0650118	0.09(0.01-1.16)
		aspartylphenylalanine	TBI	7	Inverse variance weighted	0.369994	0.73954	0.616862	1.45(0.34-6.17)
		aspartylphenylalanine	TBI	7	MR Egger	0.14594	2.01806	0.945153	1.16(0.02-60.42)
		aspartylphenylalanine	TBI	7	Weighted median	0.27004	0.767685	0.725019	1.31(0.29-5.90)
		benzoate	TBI	42	Inverse variance weighted	0.0642146	0.886463	0.942252	1.07(0.19-6.06)
		benzoate	TBI	42	MR Egger	-1.98388	2.72754	0.471247	0.14(0.00-28.85)
		benzoate	TBI	42	Weighted median	0.531408	1.24849	0.67037	1.70(0.15-19.66)
		beta-hydroxyisovalerate	TBI	23	Inverse variance weighted	-1.71947	0.643961	0.00758172	0.18(0.05-0.63)
		beta-hydroxyisovalerate	TBI	23	MR Egger	-1.98545	1.64516	0.240912	0.14(0.01-3.45)
		beta-hydroxyisovalerate	TBI	23	Weighted median	-1.53113	0.959873	0.110681	0.22(0.03-1.42)
		betaine	TBI	25	Inverse variance weighted	-0.0243117	0.78411	0.975265	0.98(0.21-4.54)
		betaine	TBI	25	MR Egger	1.9294	1.91701	0.324665	6.89(0.16-294.93)
		betaine	TBI	25	Weighted median	0.826608	0.963292	0.390833	2.29(0.35-15.10)
		bilirubin(E,E)*	TBI	10	Inverse variance weighted	-0.0479949	0.353356	0.891959	0.95(0.48-1.91)
		bilirubin(E,E)*	TBI	10	MR Egger	0.297876	0.667628	0.667303	1.35(0.36-4.98)
		bilirubin(E,E)*	TBI	10	Weighted median	0.0680812	0.332281	0.837658	1.07(0.56-2.05)
		bilirubin(E,ZorZ,E)*	TBI	15	Inverse variance weighted	-0.0446695	0.374326	0.905012	0.96(0.46-1.99)
		bilirubin(E,ZorZ,E)*	TBI	15	MR Egger	1.27836	0.747694	0.11106	3.59(0.83-15.55)
		bilirubin(E,ZorZ,E)*	TBI	15	Weighted median	-0.0156603	0.479662	0.973955	0.98(0.38-2.52)
		bilirubin(Z,Z)	TBI	11	Inverse variance weighted	0.0211934	0.217188	0.922265	1.02(0.67-1.56)
		bilirubin(Z,Z)	TBI	11	MR Egger	0.0983586	0.382644	0.80292	1.10(0.52-2.34)
		bilirubin(Z,Z)	TBI	11	Weighted median	0.0470582	0.257182	0.854817	1.05(0.63-1.74)
		biliverdin	TBI	18	Inverse variance weighted	0.257387	0.300427	0.39159	1.29(0.72-2.33)
		biliverdin	TBI	18	MR Egger	-0.168524	0.513377	0.746967	0.84(0.31-2.31)
		biliverdin	TBI	18	Weighted median	0.129676	0.392451	0.741077	1.14(0.53-2.46)
		bradykinin,des-arg(9)	TBI	22	Inverse variance weighted	-0.00173787	0.144647	0.990414	1.00(0.75-1.33)
		bradykinin,des-arg(9)	TBI	22	MR Egger	-0.0747806	0.312316	0.813202	0.93(0.50-1.71)
		bradykinin,des-arg(9)	TBI	22	Weighted median	0.0330706	0.191814	0.863115	1.03(0.71-1.51)
		butyrylcarnitine	TBI	1176	Inverse variance weighted	0.0405728	0.0714719	0.570256	1.04(0.91-1.20)
		butyrylcarnitine	TBI	1176	MR Egger	0.244491	0.137504	0.0756523	1.28(0.98-1.67)
		butyrylcarnitine	TBI	1176	Weighted median	0.200094	0.152011	0.188068	1.22(0.91-1.65)
		caffeine	TBI	12	Inverse variance weighted	-0.49063	0.226988	0.0306584	0.61(0.39-0.96)
		caffeine	TBI	12	MR Egger	-1.01359	0.727027	0.19347	0.36(0.09-1.51)
		caffeine	TBI	12	Weighted median	-0.266519	0.32551	0.412916	0.77(0.40-1.45)
		caprate(10:0)	TBI	31	Inverse variance weighted	-0.0286312	0.73685	0.969005	0.97(0.23-4.12)
		caprate(10:0)	TBI	31	MR Egger	-0.165826	1.29455	0.898958	0.85(0.07-10.71)
		caprate(10:0)	TBI	31	Weighted median	-0.51071	1.09731	0.641632	0.60(0.07-5.16)
		caproate(6:0)	TBI	36	Inverse variance weighted	-0.471253	0.868807	0.587534	0.62(0.11-3.43)
		caproate(6:0)	TBI	36	MR Egger	-3.94051	2.80216	0.168727	0.02(0.00-4.72)
		caproate(6:0)	TBI	36	Weighted median	-0.687154	1.22448	0.574673	0.50(0.05-5.54)
		caprylate(8:0)	TBI	44	Inverse variance weighted	-0.584596	0.596568	0.32712	0.56(0.17-1.79)
		caprylate(8:0)	TBI	44	MR Egger	0.214468	1.05578	0.84001	1.24(0.16-9.81)
		caprylate(8:0)	TBI	44	Weighted median	-0.375005	1.02559	0.714628	0.69(0.09-5.13)
		carnitine	TBI	219	Inverse variance weighted	0.658627	0.616602	0.28545	1.93(0.58-6.47)
		carnitine	TBI	219	MR Egger	0.0722998	1.62088	0.964463	1.07(0.04-25.77)
		carnitine	TBI	219	Weighted median	0.0617269	1.14367	0.956957	1.06(0.11-10.01)
		catecholsulfate	TBI	11	Inverse variance weighted	-0.86225	0.591881	0.145172	0.42(0.13-1.35)
		catecholsulfate	TBI	11	MR Egger	-1.72472	1.50152	0.280314	0.18(0.01-3.38)
		catecholsulfate	TBI	11	Weighted median	-0.864823	0.831473	0.298289	0.42(0.08-2.15)
		C-glycosyltryptophan*	TBI	21	Inverse variance weighted	-1.47856	1.28259	0.248994	0.23(0.02-2.82)
		C-glycosyltryptophan*	TBI	21	MR Egger	-3.4508	3.60301	0.350217	0.03(0.00-37.01)
		C-glycosyltryptophan*	TBI	21	Weighted median	-2.70779	1.84129	0.1414	0.07(0.00-2.46)
		chiro-inositol	TBI	13	Inverse variance weighted	-0.137609	0.13889	0.321792	0.87(0.66-1.14)
		chiro-inositol	TBI	13	MR Egger	-0.253641	0.336516	0.466841	0.78(0.40-1.50)
		chiro-inositol	TBI	13	Weighted median	0.0128622	0.189148	0.945785	1.01(0.70-1.47)
		cholate	TBI	9	Inverse variance weighted	0.14426	0.242819	0.552441	1.16(0.72-1.86)
		cholate	TBI	9	MR Egger	-0.0937954	0.559401	0.871583	0.91(0.30-2.73)
		cholate	TBI	9	Weighted median	-0.118049	0.333126	0.723064	0.89(0.46-1.71)
		cholesterol	TBI	46	Inverse variance weighted	-0.287996	0.813897	0.723453	0.75(0.15-3.70)
		cholesterol	TBI	46	MR Egger	1.33786	2.0105	0.509246	3.81(0.07-196.06)
		cholesterol	TBI	46	Weighted median	0.101511	1.15925	0.930222	1.11(0.11-10.74)
		choline	TBI	24	Inverse variance weighted	1.35746	1.38362	0.326548	3.89(0.26-58.52)
		choline	TBI	24	MR Egger	3.90551	3.93198	0.33138	49.68(0.02-110436.07)
		choline	TBI	24	Weighted median	1.02756	1.84441	0.577444	2.79(0.08-103.81)
		cis-4-decenoylcarnitine	TBI	10	Inverse variance weighted	-0.0733049	0.626524	0.906858	0.93(0.27-3.17)
		cis-4-decenoylcarnitine	TBI	10	MR Egger	0.307548	1.33204	0.823199	1.36(0.10-18.51)
		cis-4-decenoylcarnitine	TBI	10	Weighted median	-0.252108	0.671132	0.70718	0.78(0.21-2.90)
		citrate	TBI	45	Inverse variance weighted	-0.273386	0.815495	0.737444	0.76(0.15-3.76)
		citrate	TBI	45	MR Egger	0.175892	2.30018	0.939401	1.19(0.01-108.23)
		citrate	TBI	45	Weighted median	-0.780971	1.1303	0.489601	0.46(0.05-4.20)
		citrulline	TBI	46	Inverse variance weighted	0.522362	0.768311	0.496578	1.69(0.37-7.60)
		citrulline	TBI	46	MR Egger	3.00723	2.35403	0.208132	20.23(0.20-2040.89)
		citrulline	TBI	46	Weighted median	0.433622	1.14518	0.704948	1.54(0.16-14.56)
		cortisol	TBI	13	Inverse variance weighted	-0.479642	0.73927	0.516464	0.62(0.15-2.64)
		cortisol	TBI	13	MR Egger	0.880888	1.72454	0.61959	2.41(0.08-70.88)
		cortisol	TBI	13	Weighted median	-0.210456	0.954681	0.825523	0.81(0.12-5.26)
		cortisone	TBI	39	Inverse variance weighted	-0.0313862	0.83467	0.970004	0.97(0.19-4.98)
		cortisone	TBI	39	MR Egger	-1.08647	1.89879	0.570654	0.34(0.01-13.95)
		cortisone	TBI	39	Weighted median	-0.917887	1.11324	0.409646	0.40(0.05-3.54)
		cotinine	TBI	16	Inverse variance weighted	0.0977357	0.0923407	0.289862	1.10(0.92-1.32)
		cotinine	TBI	16	MR Egger	0.10946	0.155701	0.49357	1.12(0.82-1.51)
		cotinine	TBI	16	Weighted median	0.132295	0.135619	0.329319	1.14(0.88-1.49)
		creatine	TBI	8	Inverse variance weighted	-0.591341	0.860675	0.49204	0.55(0.10-2.99)
		creatine	TBI	8	MR Egger	-0.247792	2.06992	0.90862	0.78(0.01-45.12)
		creatine	TBI	8	Weighted median	-1.08129	0.86686	0.212265	0.34(0.06-1.85)
		creatinine	TBI	26	Inverse variance weighted	-3.24402	1.29276	0.0120945	0.04(0.00-0.49)
		creatinine	TBI	26	MR Egger	-5.96976	2.94365	0.0537984	0.00(0.00-0.82)
		creatinine	TBI	26	Weighted median	-2.15023	1.93718	0.267006	0.12(0.00-5.19)
		cyclo(leu-pro)	TBI	15	Inverse variance weighted	0.670492	0.353888	0.0581395	1.96(0.98-3.91)
		cyclo(leu-pro)	TBI	15	MR Egger	1.12719	0.690849	0.126739	3.09(0.80-11.96)
		cyclo(leu-pro)	TBI	15	Weighted median	0.67015	0.494442	0.175301	1.95(0.74-5.15)
		cysteine	TBI	18	Inverse variance weighted	0.441141	0.737319	0.549637	1.55(0.37-6.59)
		cysteine	TBI	18	MR Egger	0.812574	1.25024	0.524957	2.25(0.19-26.13)
		cysteine	TBI	18	Weighted median	0.421898	1.02946	0.681935	1.52(0.20-11.47)
		cysteine-glutathionedisulfide	TBI	9	Inverse variance weighted	-0.0968909	0.483452	0.841156	0.91(0.35-2.34)
		cysteine-glutathionedisulfide	TBI	9	MR Egger	4.37684	2.13138	0.0791175	79.59(1.22-5189.23)
		cysteine-glutathionedisulfide	TBI	9	Weighted median	0.0556397	0.611061	0.927449	1.06(0.32-3.50)
		decanoylcarnitine	TBI	14	Inverse variance weighted	-0.0715207	0.453814	0.874773	0.93(0.38-2.27)
		decanoylcarnitine	TBI	14	MR Egger	-0.485969	1.04025	0.64875	0.62(0.08-4.73)
		decanoylcarnitine	TBI	14	Weighted median	-0.120218	0.611049	0.84403	0.89(0.27-2.94)
		dehydroisoandrosteronesulfate(DHEA-S)	TBI	21	Inverse variance weighted	-0.753709	0.39209	0.0545697	0.47(0.22-1.01)
		dehydroisoandrosteronesulfate(DHEA-S)	TBI	21	MR Egger	-0.0306159	1.12766	0.978623	0.97(0.11-8.84)
		dehydroisoandrosteronesulfate(DHEA-S)	TBI	21	Weighted median	-0.811274	0.553273	0.142562	0.44(0.15-1.31)
		deoxycholate	TBI	17	Inverse variance weighted	0.0149191	0.314447	0.962158	1.02(0.55-1.88)
		deoxycholate	TBI	17	MR Egger	-0.9516	0.678186	0.180931	0.39(0.10-1.46)
		deoxycholate	TBI	17	Weighted median	-0.120439	0.425331	0.777051	0.89(0.39-2.04)
		dihomo-linoleate(20:2n6)	TBI	9	Inverse variance weighted	0.383273	0.821233	0.640711	1.47(0.29-7.34)
		dihomo-linoleate(20:2n6)	TBI	9	MR Egger	3.70003	2.62872	0.202088	40.45(0.23-6990.50)
		dihomo-linoleate(20:2n6)	TBI	9	Weighted median	0.32548	1.1862	0.783785	1.38(0.14-14.16)
		dihomo-linolenate(20:3n3orn6)	TBI	22	Inverse variance weighted	-0.0643786	0.726992	0.929436	0.94(0.23-3.90)
		dihomo-linolenate(20:3n3orn6)	TBI	22	MR Egger	2.13754	2.05436	0.310529	8.48(0.15-475.37)
		dihomo-linolenate(20:3n3orn6)	TBI	22	Weighted median	0.0880588	0.999479	0.929793	1.09(0.15-7.74)
		dimethylarginine(SDMA+ADMA)	TBI	34	Inverse variance weighted	0.539869	0.989055	0.585174	1.72(0.25-11.92)
		dimethylarginine(SDMA+ADMA)	TBI	34	MR Egger	-2.33168	2.47964	0.354093	0.10(0.00-12.53)
		dimethylarginine(SDMA+ADMA)	TBI	34	Weighted median	-0.927421	1.37175	0.498985	0.40(0.03-5.82)
		docosahexaenoate(DHA;22:6n3)	TBI	6	Inverse variance weighted	0.291645	0.993007	0.768988	1.34(0.19-9.37)
		docosahexaenoate(DHA;22:6n3)	TBI	6	MR Egger	3.21769	1.95506	0.175146	24.97(0.54-1152.41)
		docosahexaenoate(DHA;22:6n3)	TBI	6	Weighted median	0.538068	1.18847	0.650735	1.71(0.17-17.59)
		docosapentaenoate(n3DPA;22:5n3)	TBI	11	Inverse variance weighted	-0.0815409	0.609031	0.893492	0.92(0.28-3.04)
		docosapentaenoate(n3DPA;22:5n3)	TBI	11	MR Egger	1.23252	1.51029	0.435522	3.43(0.18-66.20)
		docosapentaenoate(n3DPA;22:5n3)	TBI	11	Weighted median	0.168613	0.841907	0.841265	1.18(0.23-6.16)
		dodecanedioate	TBI	6	Inverse variance weighted	0.100269	0.633123	0.874164	1.11(0.32-3.82)
		dodecanedioate	TBI	6	MR Egger	1.0592	2.36053	0.676875	2.88(0.03-294.66)
		dodecanedioate	TBI	6	Weighted median	0.0162453	0.843402	0.984632	1.02(0.19-5.31)
		DSGEGDFXAEGGGVR*	TBI	13	Inverse variance weighted	-0.375781	0.469794	0.423777	0.69(0.27-1.72)
		DSGEGDFXAEGGGVR*	TBI	13	MR Egger	-0.963095	1.46664	0.524893	0.38(0.02-6.76)
		DSGEGDFXAEGGGVR*	TBI	13	Weighted median	-0.448459	0.597808	0.453151	0.64(0.20-2.06)
		eicosapentaenoate(EPA;20:5n3)	TBI	12	Inverse variance weighted	-0.705748	0.630303	0.262843	0.49(0.14-1.70)
		eicosapentaenoate(EPA;20:5n3)	TBI	12	MR Egger	-1.23389	1.43783	0.410903	0.29(0.02-4.88)
		eicosapentaenoate(EPA;20:5n3)	TBI	12	Weighted median	0.49966	0.870114	0.565801	1.65(0.30-9.07)
		eicosenoate(20:1n9or11)	TBI	13	Inverse variance weighted	-0.467499	0.632431	0.45978	0.63(0.18-2.16)
		eicosenoate(20:1n9or11)	TBI	13	MR Egger	-0.700717	1.69144	0.686639	0.50(0.02-13.66)
		eicosenoate(20:1n9or11)	TBI	13	Weighted median	-0.613741	0.791385	0.438028	0.54(0.11-2.55)
		epiandrosteronesulfate	TBI	9	Inverse variance weighted	0.549353	0.471613	0.244084	1.73(0.69-4.37)
		epiandrosteronesulfate	TBI	9	MR Egger	3.24407	2.01436	0.151331	25.64(0.49-1329.05)
		epiandrosteronesulfate	TBI	9	Weighted median	0.714992	0.588824	0.224644	2.04(0.64-6.48)
		erythritol	TBI	26	Inverse variance weighted	0.42619	0.489466	0.383905	1.53(0.59-4.00)
		erythritol	TBI	26	MR Egger	-0.530767	0.798006	0.512317	0.59(0.12-2.81)
		erythritol	TBI	26	Weighted median	0.145109	0.675009	0.829788	1.16(0.31-4.34)
		erythronate*	TBI	48	Inverse variance weighted	0.263108	0.747102	0.72471	1.30(0.30-5.63)
		erythronate*	TBI	48	MR Egger	-3.31538	3.27981	0.317379	0.04(0.00-22.49)
		erythronate*	TBI	48	Weighted median	1.0226	1.16773	0.381186	2.78(0.28-27.42)
		erythrose	TBI	8	Inverse variance weighted	0.401829	1.09081	0.712592	1.49(0.18-12.68)
		erythrose	TBI	8	MR Egger	-1.51936	2.49668	0.565134	0.22(0.00-29.20)
		erythrose	TBI	8	Weighted median	0.309283	1.10049	0.778679	1.36(0.16-11.78)
		estrone3-sulfate	TBI	11	Inverse variance weighted	0.260088	0.163612	0.111911	1.30(0.94-1.79)
		estrone3-sulfate	TBI	11	MR Egger	0.528626	0.259979	0.0725417	1.70(1.02-2.82)
		estrone3-sulfate	TBI	11	Weighted median	0.24248	0.215988	0.261585	1.27(0.83-1.95)
		fructose	TBI	3	Inverse variance weighted	-1.06761	2.99489	0.721484	0.34(0.00-1.218000e+02)
		fructose	TBI	3	MR Egger	-0.830913	14.6661	0.963971	0.44(0.00-1.327999e+12)
		fructose	TBI	3	Weighted median	-0.418012	2.25873	0.853178	0.66(0.01-5.510000e+01)
		gamma-glutamylglutamate	TBI	10	Inverse variance weighted	-0.537033	0.37867	0.15613	0.58(0.28-1.23)
		gamma-glutamylglutamate	TBI	10	MR Egger	0.0616031	0.987067	0.951767	1.06(0.15-7.36)
		gamma-glutamylglutamate	TBI	10	Weighted median	-0.418281	0.518731	0.420038	0.66(0.24-1.82)
		gamma-glutamylglutamine	TBI	21	Inverse variance weighted	-0.758858	0.895619	0.396828	0.47(0.08-2.71)
		gamma-glutamylglutamine	TBI	21	MR Egger	-2.67182	1.94236	0.184961	0.07(0.00-3.11)
		gamma-glutamylglutamine	TBI	21	Weighted median	0.2593	1.30666	0.842697	1.30(0.10-16.78)
		gamma-glutamylisoleucine*	TBI	26	Inverse variance weighted	0.524875	0.591045	0.374516	1.69(0.53-5.38)
		gamma-glutamylisoleucine*	TBI	26	MR Egger	-0.281944	1.50909	0.853364	0.75(0.04-14.52)
		gamma-glutamylisoleucine*	TBI	26	Weighted median	0.804601	0.876093	0.358411	2.24(0.40-12.45)
		gamma-glutamylleucine	TBI	37	Inverse variance weighted	0.936454	0.766445	0.221777	2.55(0.57-11.46)
		gamma-glutamylleucine	TBI	37	MR Egger	4.27463	1.67975	0.0154996	71.85(2.67-1933.22)
		gamma-glutamylleucine	TBI	37	Weighted median	0.257556	1.14163	0.821509	1.29(0.14-12.12)
		gamma-glutamylmethionine*	TBI	8	Inverse variance weighted	-0.488137	0.954974	0.609245	0.61(0.09-3.99)
		gamma-glutamylmethionine*	TBI	8	MR Egger	-1.2878	2.0645	0.555728	0.28(0.00-15.78)
		gamma-glutamylmethionine*	TBI	8	Weighted median	-0.404956	0.935525	0.665113	0.67(0.11-4.17)
		gamma-glutamylphenylalanine	TBI	37	Inverse variance weighted	-1.7959	0.783526	0.0219014	0.17(0.04-0.77)
		gamma-glutamylphenylalanine	TBI	37	MR Egger	-2.27958	1.50828	0.13967	0.10(0.01-1.97)
		gamma-glutamylphenylalanine	TBI	37	Weighted median	-2.63279	1.30605	0.0438158	0.07(0.01-0.93)
		gamma-glutamylthreonine*	TBI	10	Inverse variance weighted	0.10973	0.913083	0.904344	1.12(0.19-6.68)
		gamma-glutamylthreonine*	TBI	10	MR Egger	0.495276	2.58155	0.852638	1.64(0.01-258.56)
		gamma-glutamylthreonine*	TBI	10	Weighted median	1.36158	1.20736	0.259434	3.90(0.37-41.60)
		gamma-glutamyltyrosine	TBI	43	Inverse variance weighted	-0.611859	0.732351	0.403452	0.54(0.13-2.28)
		gamma-glutamyltyrosine	TBI	43	MR Egger	-3.80676	2.30555	0.106352	0.02(0.00-2.04)
		gamma-glutamyltyrosine	TBI	43	Weighted median	-0.296386	1.1515	0.796876	0.74(0.08-7.10)
		gamma-glutamylvaline	TBI	14	Inverse variance weighted	0.923347	1.01167	0.361402	2.52(0.35-18.29)
		gamma-glutamylvaline	TBI	14	MR Egger	5.93072	3.91317	0.155516	376.43(0.18-806566.70)
		gamma-glutamylvaline	TBI	14	Weighted median	1.19835	1.42312	0.399755	3.31(0.20-53.93)
		gamma-tocopherol	TBI	12	Inverse variance weighted	0.0854712	0.432263	0.843257	1.09(0.47-2.54)
		gamma-tocopherol	TBI	12	MR Egger	-0.0156403	0.925338	0.986847	0.98(0.16-6.04)
		gamma-tocopherol	TBI	12	Weighted median	0.313222	0.562064	0.577342	1.37(0.45-4.12)
		glucose	TBI	38	Inverse variance weighted	-0.226404	0.813366	0.780741	0.80(0.16-3.93)
		glucose	TBI	38	MR Egger	0.426798	1.51173	0.779312	1.53(0.08-29.66)
		glucose	TBI	38	Weighted median	0.822175	1.24647	0.509509	2.28(0.20-26.19)
		glutamate	TBI	3	Inverse variance weighted	-1.39601	1.53414	0.362842	0.25(0.01-5.010000e+00)
		glutamate	TBI	3	MR Egger	8.41093	21.1248	0.758776	4495.95(0.00-4.311686e+21)
		glutamate	TBI	3	Weighted median	-2.02513	1.9189	0.291261	0.13(0.00-5.670000e+00)
		glutamine	TBI	8	Inverse variance weighted	2.4302	1.8905	0.198625	11.36(0.28-462.01)
		glutamine	TBI	8	MR Egger	6.69971	3.3858	0.0951861	812.17(1.07-619006.40)
		glutamine	TBI	8	Weighted median	3.85599	2.4704	0.118552	47.28(0.37-5990.74)
		glutaroylcarnitine	TBI	34	Inverse variance weighted	0.653758	0.510289	0.20014	1.92(0.71-5.23)
		glutaroylcarnitine	TBI	34	MR Egger	1.13149	1.18163	0.345459	3.10(0.31-31.42)
		glutaroylcarnitine	TBI	34	Weighted median	0.610216	0.609414	0.316674	1.84(0.56-6.08)
		glycerate	TBI	17	Inverse variance weighted	-0.761828	0.957158	0.426074	0.47(0.07-3.05)
		glycerate	TBI	17	MR Egger	-0.742784	3.24152	0.82185	0.48(0.00-273.31)
		glycerate	TBI	17	Weighted median	-0.395093	1.28935	0.759279	0.67(0.05-8.43)
		glycerol	TBI	17	Inverse variance weighted	-0.0545727	0.796856	0.9454	0.95(0.20-4.51)
		glycerol	TBI	17	MR Egger	0.347562	1.68129	0.839006	1.42(0.05-38.20)
		glycerol	TBI	17	Weighted median	-0.151629	1.10205	0.890566	0.86(0.10-7.45)
		glycerol2-phosphate	TBI	32	Inverse variance weighted	0.0533508	0.509002	0.916523	1.05(0.39-2.86)
		glycerol2-phosphate	TBI	32	MR Egger	-0.549253	1.03674	0.600157	0.58(0.08-4.41)
		glycerol2-phosphate	TBI	32	Weighted median	0.186083	0.72458	0.797322	1.20(0.29-4.98)
		glycerol3-phosphate(G3P)	TBI	14	Inverse variance weighted	0.326993	0.986575	0.74031	1.39(0.20-9.59)
		glycerol3-phosphate(G3P)	TBI	14	MR Egger	2.00252	2.31512	0.404014	7.41(0.08-692.39)
		glycerol3-phosphate(G3P)	TBI	14	Weighted median	1.24423	1.32518	0.347776	3.47(0.26-46.60)
		glycerophosphorylcholine(GPC)	TBI	18	Inverse variance weighted	0.144013	0.378808	0.703817	1.15(0.55-2.43)
		glycerophosphorylcholine(GPC)	TBI	18	MR Egger	0.453614	0.521475	0.397235	1.57(0.57-4.37)
		glycerophosphorylcholine(GPC)	TBI	18	Weighted median	0.27773	0.493695	0.57374	1.32(0.50-3.47)
		glycine	TBI	25	Inverse variance weighted	0.0463836	0.508341	0.927298	1.05(0.39-2.84)
		glycine	TBI	25	MR Egger	-0.276498	0.81093	0.736225	0.76(0.15-3.72)
		glycine	TBI	25	Weighted median	-0.688521	0.599526	0.250786	0.50(0.16-1.63)
		glycochenodeoxycholate	TBI	13	Inverse variance weighted	-0.105197	0.272346	0.699303	0.90(0.53-1.54)
		glycochenodeoxycholate	TBI	13	MR Egger	-0.692787	0.564537	0.245373	0.50(0.17-1.51)
		glycochenodeoxycholate	TBI	13	Weighted median	-0.365784	0.358937	0.308168	0.69(0.34-1.40)
		glycocholate	TBI	9	Inverse variance weighted	-0.428692	0.313169	0.171035	0.65(0.35-1.20)
		glycocholate	TBI	9	MR Egger	-0.279532	0.46152	0.563843	0.76(0.31-1.87)
		glycocholate	TBI	9	Weighted median	-0.361921	0.381301	0.342532	0.70(0.33-1.47)
		glycodeoxycholate	TBI	7	Inverse variance weighted	0.0959919	0.235825	0.683973	1.10(0.69-1.75)
		glycodeoxycholate	TBI	7	MR Egger	-0.111129	0.891213	0.905624	0.89(0.16-5.13)
		glycodeoxycholate	TBI	7	Weighted median	0.040486	0.297922	0.891905	1.04(0.58-1.87)
		glycylvaline	TBI	7	Inverse variance weighted	-0.139249	0.451832	0.75794	0.87(0.36-2.11)
		glycylvaline	TBI	7	MR Egger	-2.391	2.06657	0.299545	0.09(0.00-5.26)
		glycylvaline	TBI	7	Weighted median	0.154172	0.601354	0.797661	1.17(0.36-3.79)
		guanosine	TBI	13	Inverse variance weighted	-0.183626	0.35093	0.600797	0.83(0.42-1.66)
		guanosine	TBI	13	MR Egger	1.82836	1.01522	0.099159	6.22(0.85-45.52)
		guanosine	TBI	13	Weighted median	0.0755041	0.481377	0.875363	1.08(0.42-2.77)
		heme*	TBI	13	Inverse variance weighted	-0.194265	0.634015	0.759297	0.82(0.24-2.85)
		heme*	TBI	13	MR Egger	-0.386231	1.47738	0.798591	0.68(0.04-12.30)
		heme*	TBI	13	Weighted median	0.0767735	0.838576	0.927054	1.08(0.21-5.59)
		heptanoate(7:0)	TBI	36	Inverse variance weighted	0.841696	0.775032	0.277473	2.32(0.51-10.60)
		heptanoate(7:0)	TBI	36	MR Egger	0.908612	2.18945	0.680753	2.48(0.03-181.26)
		heptanoate(7:0)	TBI	36	Weighted median	0.312172	1.09913	0.776398	1.37(0.16-11.78)
		hexadecanedioate	TBI	24	Inverse variance weighted	-0.250586	0.340452	0.461706	0.78(0.40-1.52)
		hexadecanedioate	TBI	24	MR Egger	0.508971	0.729017	0.492391	1.66(0.40-6.94)
		hexadecanedioate	TBI	24	Weighted median	-0.307708	0.506541	0.54354	0.74(0.27-1.98)
		hexanoylcarnitine	TBI	19	Inverse variance weighted	-0.0408791	0.452487	0.928014	0.96(0.40-2.33)
		hexanoylcarnitine	TBI	19	MR Egger	-0.378653	0.889467	0.675661	0.68(0.12-3.91)
		hexanoylcarnitine	TBI	19	Weighted median	-0.178253	0.636897	0.779571	0.84(0.24-2.92)
		hippurate	TBI	14	Inverse variance weighted	0.0965153	0.457952	0.833079	1.10(0.45-2.70)
		hippurate	TBI	14	MR Egger	-1.51411	0.976108	0.146824	0.22(0.03-1.49)
		hippurate	TBI	14	Weighted median	0.0521729	0.65663	0.93667	1.05(0.29-3.82)
		histidine	TBI	5	Inverse variance weighted	0.683018	3.00749	0.820341	1.98(0.01-718.88)
		histidine	TBI	5	MR Egger	-12.609	8.56777	0.237493	0.00(0.00-65.62)
		histidine	TBI	5	Weighted median	1.77506	3.99271	0.656628	5.90(0.00-14776.21)
		homocitrulline	TBI	7	Inverse variance weighted	-1.81054	0.759138	0.0170792	0.16(0.04-0.72)
		homocitrulline	TBI	7	MR Egger	-3.36924	2.17246	0.181625	0.03(0.00-2.43)
		homocitrulline	TBI	7	Weighted median	-1.23606	0.972916	0.203917	0.29(0.04-1.96)
		homostachydrine*	TBI	6	Inverse variance weighted	-0.373555	0.674149	0.579501	0.69(0.18-2.58)
		homostachydrine*	TBI	6	MR Egger	1.07067	2.23793	0.657328	2.92(0.04-234.40)
		homostachydrine*	TBI	6	Weighted median	-0.0101795	0.753283	0.989218	0.99(0.23-4.33)
		HWESASXX*	TBI	6	Inverse variance weighted	0.303636	0.623828	0.62645	1.35(0.40-4.60)
		HWESASXX*	TBI	6	MR Egger	1.26955	3.03604	0.697303	3.56(0.01-1366.74)
		HWESASXX*	TBI	6	Weighted median	-0.166611	0.717456	0.816363	0.85(0.21-3.45)
		hydroquinonesulfate	TBI	16	Inverse variance weighted	0.125102	0.182943	0.494083	1.13(0.79-1.62)
		hydroquinonesulfate	TBI	16	MR Egger	0.160597	0.358541	0.661065	1.17(0.58-2.37)
		hydroquinonesulfate	TBI	16	Weighted median	0.0921017	0.272423	0.7353	1.10(0.64-1.87)
		hydroxyisovaleroylcarnitine	TBI	7	Inverse variance weighted	-0.3359	0.706069	0.634265	0.71(0.18-2.85)
		hydroxyisovaleroylcarnitine	TBI	7	MR Egger	0.329317	1.29904	0.80997	1.39(0.11-17.73)
		hydroxyisovaleroylcarnitine	TBI	7	Weighted median	-0.322729	0.886663	0.715872	0.72(0.13-4.12)
		hyodeoxycholate	TBI	16	Inverse variance weighted	0.0981642	0.334544	0.769196	1.10(0.57-2.13)
		hyodeoxycholate	TBI	16	MR Egger	0.055149	0.706203	0.93886	1.06(0.26-4.22)
		hyodeoxycholate	TBI	16	Weighted median	0.27645	0.417973	0.508352	1.32(0.58-2.99)
		hypoxanthine	TBI	24	Inverse variance weighted	-0.307559	0.660928	0.641685	0.74(0.20-2.69)
		hypoxanthine	TBI	24	MR Egger	0.34724	1.98418	0.862677	1.42(0.03-69.15)
		hypoxanthine	TBI	24	Weighted median	0.0556548	0.936974	0.952635	1.06(0.17-6.63)
		ibuprofen	TBI	118	Inverse variance weighted	0.0586709	0.0664242	0.377087	1.06(0.93-1.21)
		ibuprofen	TBI	118	MR Egger	-0.024346	0.179401	0.892288	0.98(0.69-1.39)
		ibuprofen	TBI	118	Weighted median	0.0372508	0.0965658	0.699677	1.04(0.86-1.25)
		indoleacetate	TBI	21	Inverse variance weighted	0.344765	0.619453	0.577826	1.41(0.42-4.75)
		indoleacetate	TBI	21	MR Egger	-1.04876	1.14396	0.370748	0.35(0.04-3.30)
		indoleacetate	TBI	21	Weighted median	0.39661	0.906285	0.661661	1.49(0.25-8.78)
		indolelactate	TBI	18	Inverse variance weighted	0.933752	0.866281	0.281085	2.54(0.47-13.90)
		indolelactate	TBI	18	MR Egger	-1.0301	2.0181	0.616721	0.36(0.01-18.64)
		indolelactate	TBI	18	Weighted median	0.0143589	1.11463	0.989722	1.01(0.11-9.02)
		indolepropionate	TBI	17	Inverse variance weighted	0.10598	0.50437	0.833571	1.11(0.41-2.99)
		indolepropionate	TBI	17	MR Egger	-1.89549	0.951738	0.0649459	0.15(0.02-0.97)
		indolepropionate	TBI	17	Weighted median	-0.087122	0.650931	0.893527	0.92(0.26-3.28)
		inosine	TBI	11	Inverse variance weighted	-0.13387	0.140563	0.3409	0.87(0.66-1.15)
		inosine	TBI	11	MR Egger	0.0447679	0.198092	0.826254	1.05(0.71-1.54)
		inosine	TBI	11	Weighted median	-0.0637312	0.179966	0.723242	0.94(0.66-1.34)
		isobutyrylcarnitine	TBI	11	Inverse variance weighted	-0.0484562	0.548256	0.929573	0.95(0.33-2.79)
		isobutyrylcarnitine	TBI	11	MR Egger	-1.63216	1.06084	0.158295	0.20(0.02-1.56)
		isobutyrylcarnitine	TBI	11	Weighted median	-0.549848	0.595965	0.356206	0.58(0.18-1.86)
		isoleucine	TBI	18	Inverse variance weighted	1.05797	1.48244	0.475435	2.88(0.16-52.64)
		isoleucine	TBI	18	MR Egger	9.62388	3.49156	0.0140501	15121.56(16.13-14179858.51)
		isoleucine	TBI	18	Weighted median	0.917485	2.08846	0.660436	2.50(0.04-150.04)
		isovalerate	TBI	4	Inverse variance weighted	0.407941	1.62384	0.801643	1.500000e+00(0.06-3.626000e+01)
		isovalerate	TBI	4	MR Egger	43.8024	65.0434	0.570067	1.054741e+19(0.00-2.450433e+74)
		isovalerate	TBI	4	Weighted median	0.659642	1.85251	0.72178	1.930000e+00(0.05-7.301000e+01)
		isovalerylcarnitine	TBI	20	Inverse variance weighted	-0.212374	0.469832	0.651254	0.81(0.32-2.03)
		isovalerylcarnitine	TBI	20	MR Egger	-0.0820466	0.871757	0.926056	0.92(0.17-5.09)
		isovalerylcarnitine	TBI	20	Weighted median	0.0519294	0.689028	0.939923	1.05(0.27-4.07)
		kynurenine	TBI	42	Inverse variance weighted	1.4743	0.691099	0.0329021	4.37(1.13-16.93)
		kynurenine	TBI	42	MR Egger	2.86141	1.39213	0.046408	17.49(1.14-267.73)
		kynurenine	TBI	42	Weighted median	1.38668	1.09821	0.206708	4.00(0.46-34.44)
		lactate	TBI	13	Inverse variance weighted	1.35867	1.09596	0.215084	3.89(0.45-33.34)
		lactate	TBI	13	MR Egger	1.24578	3.40583	0.721468	3.48(0.00-2755.06)
		lactate	TBI	13	Weighted median	0.331573	1.55276	0.830908	1.39(0.07-29.22)
		lathosterol	TBI	17	Inverse variance weighted	0.295138	0.374606	0.430778	1.34(0.64-2.80)
		lathosterol	TBI	17	MR Egger	0.947704	0.714439	0.204517	2.58(0.64-10.46)
		lathosterol	TBI	17	Weighted median	0.170799	0.54477	0.753882	1.19(0.41-3.45)
		laurate(12:0)	TBI	40	Inverse variance weighted	0.480313	0.727972	0.509385	1.62(0.39-6.73)
		laurate(12:0)	TBI	40	MR Egger	0.188177	1.69422	0.912145	1.21(0.04-33.41)
		laurate(12:0)	TBI	40	Weighted median	0.298226	1.03111	0.772407	1.35(0.18-10.17)
		laurylcarnitine	TBI	13	Inverse variance weighted	-0.484324	0.544712	0.373929	0.62(0.21-1.79)
		laurylcarnitine	TBI	13	MR Egger	-0.531407	1.52527	0.734115	0.59(0.03-11.68)
		laurylcarnitine	TBI	13	Weighted median	-0.677043	0.70303	0.335529	0.51(0.13-2.02)
		leucine	TBI	205	Inverse variance weighted	0.222492	0.699759	0.750518	1.25(0.32-4.92)
		leucine	TBI	205	MR Egger	1.55839	4.02655	0.699139	4.75(0.00-12713.57)
		leucine	TBI	205	Weighted median	0.0809261	1.02765	0.937233	1.08(0.14-8.13)
		leucylleucine	TBI	11	Inverse variance weighted	0.0295342	0.688104	0.965764	1.03(0.27-3.97)
		leucylleucine	TBI	11	MR Egger	-1.95628	2.27787	0.412729	0.14(0.00-12.28)
		leucylleucine	TBI	11	Weighted median	0.63796	0.821376	0.437338	1.89(0.38-9.47)
		levulinate(4-oxovalerate)	TBI	60	Inverse variance weighted	-1.44395	0.619514	0.0197649	0.24(0.07-0.79)
		levulinate(4-oxovalerate)	TBI	60	MR Egger	-0.153292	1.46731	0.917155	0.86(0.05-15.22)
		levulinate(4-oxovalerate)	TBI	60	Weighted median	-0.379283	1.03896	0.715067	0.68(0.09-5.24)
		linoleate(18:2n6)	TBI	17	Inverse variance weighted	0.127125	0.968581	0.895579	1.14(0.17-7.58)
		linoleate(18:2n6)	TBI	17	MR Egger	0.267992	3.56891	0.941135	1.31(0.00-1426.60)
		linoleate(18:2n6)	TBI	17	Weighted median	0.365636	1.38183	0.791315	1.44(0.10-21.63)
		linolenate[alphaorgamma;(18:3n3or6)]	TBI	5	Inverse variance weighted	0.547133	0.933966	0.557999	1.73(0.28-10.78)
		linolenate[alphaorgamma;(18:3n3or6)]	TBI	5	MR Egger	2.87574	1.96782	0.240061	17.74(0.37-839.39)
		linolenate[alphaorgamma;(18:3n3or6)]	TBI	5	Weighted median	1.02147	1.13347	0.367486	2.78(0.30-25.61)
		lysine	TBI	25	Inverse variance weighted	-0.350808	1.83225	0.848163	0.70(0.02-25.54)
		lysine	TBI	25	MR Egger	-0.238602	9.19925	0.979531	0.79(0.00-53325897.72)
		lysine	TBI	25	Weighted median	0.437671	1.99058	0.825971	1.55(0.03-76.65)
		malate	TBI	17	Inverse variance weighted	0.0332316	0.821197	0.967721	1.03(0.21-5.17)
		malate	TBI	17	MR Egger	0.442728	1.97307	0.825485	1.56(0.03-74.44)
		malate	TBI	17	Weighted median	0.123592	1.19854	0.917869	1.13(0.11-11.85)
		mannitol	TBI	13	Inverse variance weighted	-0.103972	0.231608	0.653496	0.90(0.57-1.42)
		mannitol	TBI	13	MR Egger	-0.155648	0.605356	0.801833	0.86(0.26-2.80)
		mannitol	TBI	13	Weighted median	-0.225267	0.313556	0.472495	0.80(0.43-1.48)
		mannose	TBI	21	Inverse variance weighted	0.182758	0.607103	0.76339	1.20(0.37-3.95)
		mannose	TBI	21	MR Egger	0.7482	1.24585	0.555235	2.11(0.18-24.29)
		mannose	TBI	21	Weighted median	0.157581	0.824842	0.848491	1.17(0.23-5.90)
		margarate(17:0)	TBI	8	Inverse variance weighted	-2.17474	0.971091	0.0251247	0.11(0.02-0.76)
		margarate(17:0)	TBI	8	MR Egger	-3.21081	3.16381	0.349336	0.04(0.00-19.89)
		margarate(17:0)	TBI	8	Weighted median	-1.54579	1.31099	0.238357	0.21(0.02-2.78)
		methionine	TBI	21	Inverse variance weighted	2.64162	1.63775	0.106754	14.04(0.57-347.79)
		methionine	TBI	21	MR Egger	0.923546	5.61219	0.871028	2.52(0.00-150757.83)
		methionine	TBI	21	Weighted median	2.55407	2.26085	0.258605	12.86(0.15-1080.67)
		metoprololacidmetabolite*	TBI	32	Inverse variance weighted	0.0126704	0.0357431	0.722976	1.01(0.94-1.09)
		metoprololacidmetabolite*	TBI	32	MR Egger	-0.0479025	0.0608179	0.437088	0.95(0.85-1.07)
		metoprololacidmetabolite*	TBI	32	Weighted median	0.0562106	0.05209	0.280541	1.06(0.96-1.17)
		myo-inositol	TBI	40	Inverse variance weighted	1.17216	0.65572	0.0738411	3.23(0.89-11.67)
		myo-inositol	TBI	40	MR Egger	0.774666	1.30711	0.556923	2.17(0.17-28.12)
		myo-inositol	TBI	40	Weighted median	1.8203	0.979386	0.063082	6.17(0.91-42.09)
		myristate(14:0)	TBI	23	Inverse variance weighted	0.369825	0.708178	0.601516	1.45(0.36-5.80)
		myristate(14:0)	TBI	23	MR Egger	0.813776	1.35893	0.555689	2.26(0.16-32.37)
		myristate(14:0)	TBI	23	Weighted median	0.651606	0.946428	0.491144	1.92(0.30-12.26)
		myristoleate(14:1n5)	TBI	15	Inverse variance weighted	0.383219	0.680957	0.573595	1.47(0.39-5.57)
		myristoleate(14:1n5)	TBI	15	MR Egger	-2.0646	1.34522	0.148813	0.13(0.01-1.77)
		myristoleate(14:1n5)	TBI	15	Weighted median	0.724822	0.848191	0.3928	2.06(0.39-10.88)
		N-(2-furoyl)glycine	TBI	26	Inverse variance weighted	-0.00110935	0.0796195	0.988883	1.00(0.85-1.17)
		N-(2-furoyl)glycine	TBI	26	MR Egger	-0.01309	0.12594	0.918082	0.99(0.77-1.26)
		N-(2-furoyl)glycine	TBI	26	Weighted median	0.000164556	0.120543	0.998911	1.00(0.79-1.27)
		N1-methyladenosine	TBI	8	Inverse variance weighted	-3.31222	2.70942	0.221525	0.04(0.00-7.38)
		N1-methyladenosine	TBI	8	MR Egger	-1.90081	11.2525	0.871408	0.15(0.00-565962765.34)
		N1-methyladenosine	TBI	8	Weighted median	-2.86385	3.83754	0.455503	0.06(0.00-105.40)
		N2,N2-dimethylguanosine	TBI	61	Inverse variance weighted	-0.566981	0.578728	0.327234	0.57(0.18-1.76)
		N2,N2-dimethylguanosine	TBI	61	MR Egger	-0.918587	1.07488	0.396232	0.40(0.05-3.28)
		N2,N2-dimethylguanosine	TBI	61	Weighted median	-0.798223	0.865421	0.356345	0.45(0.08-2.45)
		N-acetylalanine	TBI	22	Inverse variance weighted	-0.982852	1.84221	0.593674	3.700000e-01(0.01-1.384000e+01)
		N-acetylalanine	TBI	22	MR Egger	62.5894	28.7561	0.0416682	1.521312e+27(506.41-4.570167e+51)
		N-acetylalanine	TBI	22	Weighted median	-0.90246	2.39841	0.706713	4.100000e-01(0.00-4.463000e+01)
		N-acetylglycine	TBI	16	Inverse variance weighted	-0.629187	0.322834	0.0513016	0.53(0.28-1.00)
		N-acetylglycine	TBI	16	MR Egger	-0.528643	0.608212	0.399408	0.59(0.18-1.94)
		N-acetylglycine	TBI	16	Weighted median	-0.629403	0.440309	0.152873	0.53(0.22-1.26)
		N-acetylornithine	TBI	1093	Inverse variance weighted	0.0535712	0.0682412	0.432437	1.06(0.92-1.21)
		N-acetylornithine	TBI	1093	MR Egger	0.0665663	0.130354	0.609695	1.07(0.83-1.38)
		N-acetylornithine	TBI	1093	Weighted median	-0.0995098	0.13415	0.458221	0.91(0.70-1.18)
		N-acetylthreonine	TBI	13	Inverse variance weighted	-1.39165	0.940566	0.138984	0.25(0.04-1.57)
		N-acetylthreonine	TBI	13	MR Egger	-3.24836	2.75924	0.263934	0.04(0.00-8.67)
		N-acetylthreonine	TBI	13	Weighted median	-2.23722	1.26153	0.076159	0.11(0.01-1.27)
		n-ButylOleate	TBI	10	Inverse variance weighted	0.571465	0.905749	0.528086	1.77(0.30-10.45)
		n-ButylOleate	TBI	10	MR Egger	-0.470475	2.68826	0.865419	0.62(0.00-121.33)
		n-ButylOleate	TBI	10	Weighted median	0.509576	1.19986	0.671058	1.66(0.16-17.48)
		nonadecanoate(19:0)	TBI	15	Inverse variance weighted	0.151341	0.793679	0.848774	1.16(0.25-5.51)
		nonadecanoate(19:0)	TBI	15	MR Egger	0.200242	1.54474	0.898845	1.22(0.06-25.23)
		nonadecanoate(19:0)	TBI	15	Weighted median	0.677633	0.965091	0.48259	1.97(0.30-13.06)
		octadecanedioate	TBI	10	Inverse variance weighted	-1.28072	0.624932	0.040426	0.28(0.08-0.95)
		octadecanedioate	TBI	10	MR Egger	-0.806132	1.34467	0.565427	0.45(0.03-6.23)
		octadecanedioate	TBI	10	Weighted median	-0.890064	0.911326	0.328733	0.41(0.07-2.45)
		octanoylcarnitine	TBI	18	Inverse variance weighted	-0.0112031	0.413544	0.978388	0.99(0.44-2.22)
		octanoylcarnitine	TBI	18	MR Egger	-0.0149366	0.777757	0.984915	0.99(0.21-4.52)
		octanoylcarnitine	TBI	18	Weighted median	-0.220069	0.560218	0.694447	0.80(0.27-2.41)
		oleate(18:1n9)	TBI	20	Inverse variance weighted	0.852274	0.934599	0.361814	2.34(0.38-14.64)
		oleate(18:1n9)	TBI	20	MR Egger	-0.6648	3.42122	0.848104	0.51(0.00-420.23)
		oleate(18:1n9)	TBI	20	Weighted median	0.526468	1.2685	0.678119	1.69(0.14-20.34)
		oleoylcarnitine	TBI	11	Inverse variance weighted	1.47057	0.884136	0.0962549	4.35(0.77-24.62)
		oleoylcarnitine	TBI	11	MR Egger	-4.42266	5.72133	0.459335	0.01(0.00-889.93)
		oleoylcarnitine	TBI	11	Weighted median	0.591018	1.07816	0.583573	1.81(0.22-14.94)
		ornithine	TBI	11	Inverse variance weighted	0.345674	1.40858	0.806142	1.41(0.09-22.34)
		ornithine	TBI	11	MR Egger	-0.315041	4.44278	0.94502	0.73(0.00-4415.24)
		ornithine	TBI	11	Weighted median	-0.518022	1.55719	0.739387	0.60(0.03-12.60)
		p-acetamidophenylglucuronide	TBI	51	Inverse variance weighted	0.0106409	0.0132697	0.422614	1.01(0.98-1.04)
		p-acetamidophenylglucuronide	TBI	51	MR Egger	0.0121383	0.0253145	0.633717	1.01(0.96-1.06)
		p-acetamidophenylglucuronide	TBI	51	Weighted median	0.0280656	0.0207487	0.17617	1.03(0.99-1.07)
		palmitate(16:0)	TBI	28	Inverse variance weighted	-1.42333	1.04585	0.173534	0.24(0.03-1.87)
		palmitate(16:0)	TBI	28	MR Egger	-0.153832	2.75067	0.955829	0.86(0.00-188.20)
		palmitate(16:0)	TBI	28	Weighted median	-0.0207578	1.43388	0.98845	0.98(0.06-16.28)
		palmitoleate(16:1n7)	TBI	10	Inverse variance weighted	0.820356	0.880573	0.351535	2.27(0.40-12.76)
		palmitoleate(16:1n7)	TBI	10	MR Egger	-0.121064	1.95625	0.952172	0.89(0.02-40.98)
		palmitoleate(16:1n7)	TBI	10	Weighted median	1.27716	1.06782	0.231677	3.59(0.44-29.08)
		palmitoylcarnitine	TBI	10	Inverse variance weighted	0.88785	0.999339	0.374306	2.43(0.34-17.23)
		palmitoylcarnitine	TBI	10	MR Egger	-3.38779	2.0349	0.13451	0.03(0.00-1.82)
		palmitoylcarnitine	TBI	10	Weighted median	1.6564	1.17558	0.158832	5.24(0.52-52.48)
		palmitoylsphingomyelin	TBI	47	Inverse variance weighted	0.24409	0.774177	0.752542	1.28(0.28-5.82)
		palmitoylsphingomyelin	TBI	47	MR Egger	-0.430198	2.93456	0.884105	0.65(0.00-204.70)
		palmitoylsphingomyelin	TBI	47	Weighted median	1.42324	1.11201	0.200587	4.15(0.47-36.70)
		pantothenate	TBI	25	Inverse variance weighted	0.130785	0.758786	0.863153	1.14(0.26-5.04)
		pantothenate	TBI	25	MR Egger	-0.57704	1.83904	0.756522	0.56(0.02-20.65)
		pantothenate	TBI	25	Weighted median	-0.474082	0.967868	0.62426	0.62(0.09-4.15)
		paraxanthine	TBI	12	Inverse variance weighted	-0.245034	0.322208	0.446965	0.78(0.42-1.47)
		paraxanthine	TBI	12	MR Egger	-0.569151	1.14474	0.629805	0.57(0.06-5.34)
		paraxanthine	TBI	12	Weighted median	-0.396247	0.426649	0.353023	0.67(0.29-1.55)
		p-cresolsulfate	TBI	14	Inverse variance weighted	-0.543271	0.34996	0.120571	0.58(0.29-1.15)
		p-cresolsulfate	TBI	14	MR Egger	-0.696855	0.587647	0.258636	0.50(0.16-1.58)
		p-cresolsulfate	TBI	14	Weighted median	-0.500323	0.488887	0.306122	0.61(0.23-1.58)
		pelargonate(9:0)	TBI	35	Inverse variance weighted	1.41299	0.795811	0.0758091	4.11(0.86-19.55)
		pelargonate(9:0)	TBI	35	MR Egger	2.64194	2.49148	0.296667	14.04(0.11-1854.27)
		pelargonate(9:0)	TBI	35	Weighted median	2.20577	1.15728	0.0566513	9.08(0.94-87.71)
		pentadecanoate(15:0)	TBI	20	Inverse variance weighted	-0.287088	0.813521	0.724167	0.75(0.15-3.70)
		pentadecanoate(15:0)	TBI	20	MR Egger	3.92634	2.23841	0.0964276	50.72(0.63-4079.10)
		pentadecanoate(15:0)	TBI	20	Weighted median	-0.465652	1.18913	0.69536	0.63(0.06-6.46)
		phenolsulfate	TBI	17	Inverse variance weighted	1.14081	0.506276	0.0242381	3.13(1.16-8.44)
		phenolsulfate	TBI	17	MR Egger	0.509398	1.63426	0.759559	1.66(0.07-40.96)
		phenolsulfate	TBI	17	Weighted median	1.10613	0.624702	0.0766191	3.02(0.89-10.28)
		phenylacetate	TBI	9	Inverse variance weighted	0.386431	0.717315	0.590081	1.47(0.36-6.00)
		phenylacetate	TBI	9	MR Egger	0.51171	1.24839	0.694137	1.67(0.14-19.27)
		phenylacetate	TBI	9	Weighted median	0.695954	0.802155	0.38561	2.01(0.42-9.66)
		phenylacetylglutamine	TBI	18	Inverse variance weighted	0.203743	0.397258	0.60804	1.23(0.56-2.67)
		phenylacetylglutamine	TBI	18	MR Egger	-0.339875	0.792339	0.673678	0.71(0.15-3.36)
		phenylacetylglutamine	TBI	18	Weighted median	-0.0466153	0.532313	0.930218	0.95(0.34-2.71)
		phenylalanine	TBI	5	Inverse variance weighted	-0.102264	4.78215	0.982939	0.90(0.00-1.062280e+04)
		phenylalanine	TBI	5	MR Egger	4.96784	9.74333	0.645284	143.72(0.00-2.826146e+10)
		phenylalanine	TBI	5	Weighted median	-2.13524	4.19975	0.611158	0.12(0.00-4.442000e+02)
		phenylalanylphenylalanine	TBI	4	Inverse variance weighted	0.0890947	1.05562	0.932738	1.09(0.14-8.65)
		phenylalanylphenylalanine	TBI	4	MR Egger	-1.93448	3.66881	0.650651	0.14(0.00-191.79)
		phenylalanylphenylalanine	TBI	4	Weighted median	-0.414161	1.13098	0.714218	0.66(0.07-6.07)
		phenyllactate(PLA)	TBI	19	Inverse variance weighted	0.835423	0.7116	0.240392	2.31(0.57-9.30)
		phenyllactate(PLA)	TBI	19	MR Egger	0.090583	1.93429	0.963194	1.09(0.02-48.51)
		phenyllactate(PLA)	TBI	19	Weighted median	-0.189568	1.04228	0.855678	0.83(0.11-6.38)
		phosphate	TBI	5	Inverse variance weighted	-3.70485	1.68432	0.0278345	0.02(0.00-0.67)
		phosphate	TBI	5	MR Egger	-4.8071	2.69939	0.172977	0.01(0.00-1.62)
		phosphate	TBI	5	Weighted median	-3.94162	2.13897	0.0653631	0.02(0.00-1.28)
		pipecolate	TBI	16	Inverse variance weighted	0.0177105	0.636866	0.977815	1.02(0.29-3.55)
		pipecolate	TBI	16	MR Egger	-1.23905	1.60585	0.453188	0.29(0.01-6.74)
		pipecolate	TBI	16	Weighted median	-0.478461	0.804875	0.552208	0.62(0.13-3.00)
		piperine	TBI	11	Inverse variance weighted	-0.220462	0.33653	0.512401	0.80(0.41-1.55)
		piperine	TBI	11	MR Egger	-0.949455	0.782394	0.255815	0.39(0.08-1.79)
		piperine	TBI	11	Weighted median	-0.117628	0.469323	0.802098	0.89(0.35-2.23)
		pro-hydroxy-pro	TBI	18	Inverse variance weighted	-0.828341	0.805073	0.303526	0.44(0.09-2.12)
		pro-hydroxy-pro	TBI	18	MR Egger	-0.611923	2.19508	0.783992	0.54(0.01-40.06)
		pro-hydroxy-pro	TBI	18	Weighted median	-0.983695	1.02267	0.336105	0.37(0.05-2.78)
		proline	TBI	37	Inverse variance weighted	-0.312834	0.606382	0.605923	0.73(0.22-2.40)
		proline	TBI	37	MR Egger	-0.188873	1.08788	0.863168	0.83(0.10-6.98)
		proline	TBI	37	Weighted median	-0.423936	0.872741	0.627143	0.65(0.12-3.62)
		propionylcarnitine	TBI	37	Inverse variance weighted	-0.0736113	0.59663	0.901807	0.93(0.29-2.99)
		propionylcarnitine	TBI	37	MR Egger	-0.551714	1.27823	0.668662	0.58(0.05-7.05)
		propionylcarnitine	TBI	37	Weighted median	-0.13004	0.863348	0.880273	0.88(0.16-4.77)
		pseudouridine	TBI	27	Inverse variance weighted	-0.288803	1.24219	0.816153	0.75(0.07-8.55)
		pseudouridine	TBI	27	MR Egger	-2.63681	3.80189	0.494357	0.07(0.00-123.33)
		pseudouridine	TBI	27	Weighted median	1.13648	1.7219	0.509246	3.12(0.11-91.05)
		pyridoxate	TBI	11	Inverse variance weighted	0.414537	0.547216	0.448728	1.51(0.52-4.42)
		pyridoxate	TBI	11	MR Egger	-0.266862	1.04868	0.804848	0.77(0.10-5.98)
		pyridoxate	TBI	11	Weighted median	0.363653	0.728377	0.617593	1.44(0.35-6.00)
		pyroglutamine*	TBI	18	Inverse variance weighted	0.346442	0.406215	0.393741	1.41(0.64-3.13)
		pyroglutamine*	TBI	18	MR Egger	-1.60945	1.0577	0.147613	0.20(0.03-1.59)
		pyroglutamine*	TBI	18	Weighted median	0.106141	0.546942	0.846127	1.11(0.38-3.25)
		pyroglutamylglycine	TBI	4	Inverse variance weighted	0.173422	0.486281	0.72137	1.19(0.46-3.08)
		pyroglutamylglycine	TBI	4	MR Egger	0.215866	1.41877	0.893031	1.24(0.08-20.02)
		pyroglutamylglycine	TBI	4	Weighted median	0.0654551	0.605225	0.913877	1.07(0.33-3.50)
		pyruvate	TBI	14	Inverse variance weighted	-0.318479	0.628798	0.612514	0.73(0.21-2.49)
		pyruvate	TBI	14	MR Egger	-2.32769	1.76303	0.211373	0.10(0.00-3.09)
		pyruvate	TBI	14	Weighted median	0.0383531	0.878161	0.965164	1.04(0.19-5.81)
		quinate	TBI	6	Inverse variance weighted	0.237364	0.447189	0.595563	1.27(0.53-3.05)
		quinate	TBI	6	MR Egger	-1.32517	1.11015	0.298552	0.27(0.03-2.34)
		quinate	TBI	6	Weighted median	0.129298	0.534177	0.808741	1.14(0.40-3.24)
		saccharin	TBI	10	Inverse variance weighted	0.236154	0.226553	0.297237	1.27(0.81-1.97)
		saccharin	TBI	10	MR Egger	0.668508	0.404056	0.136624	1.95(0.88-4.31)
		saccharin	TBI	10	Weighted median	0.505848	0.283036	0.0739013	1.66(0.95-2.89)
		salicylate	TBI	16	Inverse variance weighted	0.0654164	0.0596346	0.272662	1.07(0.95-1.20)
		salicylate	TBI	16	MR Egger	0.0478458	0.0788709	0.553804	1.05(0.90-1.22)
		salicylate	TBI	16	Weighted median	0.0850652	0.082819	0.304363	1.09(0.93-1.28)
		salicyluricglucuronide*	TBI	10	Inverse variance weighted	-0.172596	0.122949	0.160375	0.84(0.66-1.07)
		salicyluricglucuronide*	TBI	10	MR Egger	-0.1348	0.253567	0.609432	0.87(0.53-1.44)
		salicyluricglucuronide*	TBI	10	Weighted median	-0.304819	0.156105	0.0508602	0.74(0.54-1.00)
		scyllo-inositol	TBI	10	Inverse variance weighted	-1.94396	0.874859	0.0262816	0.14(0.03-0.80)
		scyllo-inositol	TBI	10	MR Egger	-0.971737	3.30086	0.775955	0.38(0.00-244.19)
		scyllo-inositol	TBI	10	Weighted median	-2.57466	1.07176	0.0162933	0.08(0.01-0.62)
		serine	TBI	34	Inverse variance weighted	-0.326809	0.757577	0.666187	0.72(0.16-3.18)
		serine	TBI	34	MR Egger	-1.00322	2.12318	0.639773	0.37(0.01-23.53)
		serine	TBI	34	Weighted median	0.98347	1.08581	0.365068	2.67(0.32-22.46)
		serotonin(5HT)	TBI	15	Inverse variance weighted	-1.47396	0.611272	0.0158962	0.23(0.07-0.76)
		serotonin(5HT)	TBI	15	MR Egger	-3.43058	1.50246	0.0398741	0.03(0.00-0.62)
		serotonin(5HT)	TBI	15	Weighted median	-0.757864	0.905264	0.402494	0.47(0.08-2.76)
		stachydrine	TBI	7	Inverse variance weighted	0.303609	0.267397	0.256198	1.35(0.80-2.29)
		stachydrine	TBI	7	MR Egger	1.41917	1.0714	0.242618	4.13(0.51-33.75)
		stachydrine	TBI	7	Weighted median	0.12169	0.354844	0.731645	1.13(0.56-2.26)
		stearate(18:0)	TBI	42	Inverse variance weighted	-0.459109	0.776284	0.55424	0.63(0.14-2.89)
		stearate(18:0)	TBI	42	MR Egger	-1.4784	2.18687	0.502907	0.23(0.00-16.57)
		stearate(18:0)	TBI	42	Weighted median	-0.492684	1.11583	0.658821	0.61(0.07-5.44)
		stearidonate(18:4n3)	TBI	11	Inverse variance weighted	-0.608615	0.6353	0.338065	0.54(0.16-1.89)
		stearidonate(18:4n3)	TBI	11	MR Egger	-3.49156	1.5204	0.0472715	0.03(0.00-0.60)
		stearidonate(18:4n3)	TBI	11	Weighted median	0.426757	0.826365	0.605556	1.53(0.30-7.74)
		stearoylcarnitine	TBI	6	Inverse variance weighted	-0.669932	1.45553	0.645326	0.51(0.03-8.870000e+00)
		stearoylcarnitine	TBI	6	MR Egger	9.26196	9.20275	0.371148	10529.77(0.00-7.177262e+11)
		stearoylcarnitine	TBI	6	Weighted median	-0.323162	1.54238	0.834041	0.72(0.04-1.488000e+01)
		succinylcarnitine	TBI	44	Inverse variance weighted	0.286185	0.610126	0.639028	1.33(0.40-4.40)
		succinylcarnitine	TBI	44	MR Egger	2.06669	1.4104	0.150278	7.90(0.50-125.35)
		succinylcarnitine	TBI	44	Weighted median	1.71648	0.923772	0.0631518	5.56(0.91-34.02)
		taurochenodeoxycholate	TBI	12	Inverse variance weighted	-0.190747	0.337465	0.571913	0.83(0.43-1.60)
		taurochenodeoxycholate	TBI	12	MR Egger	0.721189	0.596101	0.254162	2.06(0.64-6.62)
		taurochenodeoxycholate	TBI	12	Weighted median	-0.747825	0.513646	0.145416	0.47(0.17-1.30)
		taurocholate	TBI	15	Inverse variance weighted	0.478311	0.18627	0.0102336	1.61(1.12-2.32)
		taurocholate	TBI	15	MR Egger	0.755355	0.297302	0.0246218	2.13(1.19-3.81)
		taurocholate	TBI	15	Weighted median	0.72844	0.263307	0.00566618	2.07(1.24-3.47)
		taurodeoxycholate	TBI	13	Inverse variance weighted	0.0160834	0.243449	0.947326	1.02(0.63-1.64)
		taurodeoxycholate	TBI	13	MR Egger	0.103656	0.808507	0.900299	1.11(0.23-5.41)
		taurodeoxycholate	TBI	13	Weighted median	0.145112	0.323462	0.653704	1.16(0.61-2.18)
		taurolithocholate3-sulfate	TBI	9	Inverse variance weighted	-0.245935	0.403119	0.541809	0.78(0.35-1.72)
		taurolithocholate3-sulfate	TBI	9	MR Egger	0.0622182	1.1949	0.959928	1.06(0.10-11.07)
		taurolithocholate3-sulfate	TBI	9	Weighted median	-0.208489	0.511305	0.683451	0.81(0.30-2.21)
		tetradecanedioate	TBI	19	Inverse variance weighted	-0.219444	0.37321	0.556538	0.80(0.39-1.67)
		tetradecanedioate	TBI	19	MR Egger	-0.525178	0.752247	0.494526	0.59(0.14-2.58)
		tetradecanedioate	TBI	19	Weighted median	-0.274916	0.422982	0.515727	0.76(0.33-1.74)
		theobromine	TBI	6	Inverse variance weighted	0.0153646	0.614295	0.980046	1.02(0.30-3.39)
		theobromine	TBI	6	MR Egger	-3.67844	4.69632	0.477253	0.03(0.00-251.23)
		theobromine	TBI	6	Weighted median	0.0270661	0.727452	0.97032	1.03(0.25-4.28)
		theophylline	TBI	13	Inverse variance weighted	-0.315862	0.357472	0.376912	0.73(0.36-1.47)
		theophylline	TBI	13	MR Egger	-0.662641	0.777725	0.412366	0.52(0.11-2.37)
		theophylline	TBI	13	Weighted median	-0.438097	0.48138	0.362777	0.65(0.25-1.66)
		threitol	TBI	13	Inverse variance weighted	-1.00879	0.667717	0.130838	0.36(0.10-1.35)
		threitol	TBI	13	MR Egger	0.730573	1.54944	0.646491	2.08(0.10-43.27)
		threitol	TBI	13	Weighted median	-1.19509	0.820988	0.145483	0.30(0.06-1.51)
		threonate	TBI	17	Inverse variance weighted	-0.776799	0.501706	0.121546	0.46(0.17-1.23)
		threonate	TBI	17	MR Egger	-0.564171	0.879174	0.530748	0.57(0.10-3.19)
		threonate	TBI	17	Weighted median	-0.971515	0.696432	0.163019	0.38(0.10-1.48)
		threonine	TBI	20	Inverse variance weighted	0.40046	0.928585	0.66628	1.49(0.24-9.21)
		threonine	TBI	20	MR Egger	-0.0938328	3.37635	0.978134	0.91(0.00-681.17)
		threonine	TBI	20	Weighted median	0.532962	1.28984	0.679459	1.70(0.14-21.35)
		thymolsulfate	TBI	5	Inverse variance weighted	0.201174	0.294319	0.494276	1.22(0.69-2.18)
		thymolsulfate	TBI	5	MR Egger	1.2839	0.899075	0.248588	3.61(0.62-21.03)
		thymolsulfate	TBI	5	Weighted median	0.31007	0.37363	0.406604	1.36(0.66-2.84)
		trans-4-hydroxyproline	TBI	6	Inverse variance weighted	-0.00638698	0.718862	0.992911	0.99(0.24-4.07)
		trans-4-hydroxyproline	TBI	6	MR Egger	1.32873	1.46502	0.415719	3.78(0.21-66.70)
		trans-4-hydroxyproline	TBI	6	Weighted median	-0.134184	0.881544	0.879017	0.87(0.16-4.92)
		tryptophan	TBI	190	Inverse variance weighted	0.0983364	0.73487	0.893549	1.10(0.26-4.66)
		tryptophan	TBI	190	MR Egger	-3.59873	2.98348	0.229249	0.03(0.00-9.48)
		tryptophan	TBI	190	Weighted median	-0.872568	1.05211	0.406906	0.42(0.05-3.29)
		tryptophanbetaine	TBI	13	Inverse variance weighted	0.188364	0.24469	0.441415	1.21(0.75-1.95)
		tryptophanbetaine	TBI	13	MR Egger	0.68313	0.64933	0.315337	1.98(0.55-7.07)
		tryptophanbetaine	TBI	13	Weighted median	0.15168	0.279971	0.587976	1.16(0.67-2.01)
		tyrosine	TBI	32	Inverse variance weighted	0.730901	1.04678	0.485031	2.08(0.27-16.16)
		tyrosine	TBI	32	MR Egger	4.92864	4.26683	0.257165	138.19(0.03-592211.31)
		tyrosine	TBI	32	Weighted median	0.285728	1.4575	0.844579	1.33(0.08-23.16)
		undecanoate(11:0)	TBI	27	Inverse variance weighted	-1.17081	1.06612	0.272121	0.31(0.04-2.51)
		undecanoate(11:0)	TBI	27	MR Egger	-4.10978	2.41354	0.101009	0.02(0.00-1.86)
		undecanoate(11:0)	TBI	27	Weighted median	-3.05846	1.5101	0.042833	0.05(0.00-0.91)
		urate	TBI	22	Inverse variance weighted	0.912475	0.999777	0.361411	2.49(0.35-17.67)
		urate	TBI	22	MR Egger	-1.88871	1.9741	0.35012	0.15(0.00-7.25)
		urate	TBI	22	Weighted median	-0.420854	1.45857	0.772934	0.66(0.04-11.45)
		urea	TBI	14	Inverse variance weighted	1.19171	1.06153	0.261594	3.29(0.41-26.37)
		urea	TBI	14	MR Egger	-2.56552	3.09167	0.422844	0.08(0.00-32.92)
		urea	TBI	14	Weighted median	0.883836	1.50198	0.556232	2.42(0.13-45.96)
		uridine	TBI	21	Inverse variance weighted	-0.344206	1.22124	0.778058	0.71(0.06-7.76)
		uridine	TBI	21	MR Egger	-1.09478	3.5448	0.760804	0.33(0.00-348.29)
		uridine	TBI	21	Weighted median	-1.38556	1.75539	0.429927	0.25(0.01-7.81)
		ursodeoxycholate	TBI	11	Inverse variance weighted	0.438078	0.392804	0.264741	1.55(0.72-3.35)
		ursodeoxycholate	TBI	11	MR Egger	-0.660424	0.771272	0.41406	0.52(0.11-2.34)
		ursodeoxycholate	TBI	11	Weighted median	0.553511	0.484734	0.253501	1.74(0.67-4.50)
		valerate	TBI	10	Inverse variance weighted	0.770137	0.912943	0.398906	2.16(0.36-12.93)
		valerate	TBI	10	MR Egger	5.4733	2.92659	0.0983772	238.24(0.77-73821.78)
		valerate	TBI	10	Weighted median	0.919694	1.213	0.448331	2.51(0.23-27.04)
		valine	TBI	5	Inverse variance weighted	-1.77175	2.88684	0.53939	0.17(0.00-48.74)
		valine	TBI	5	MR Egger	-8.92539	5.82919	0.223237	0.00(0.00-12.18)
		valine	TBI	5	Weighted median	-3.46876	3.63109	0.339428	0.03(0.00-38.40)
		X-01911	TBI	17	Inverse variance weighted	-0.055917	0.341764	0.870036	0.95(0.48-1.85)
		X-01911	TBI	17	MR Egger	-0.00779883	1.05515	0.9942	0.99(0.13-7.85)
		X-01911	TBI	17	Weighted median	-0.516982	0.44467	0.244984	0.60(0.25-1.43)
		X-02249	TBI	13	Inverse variance weighted	-1.3555	0.674104	0.0443442	0.26(0.07-0.97)
		X-02249	TBI	13	MR Egger	-0.14513	2.22446	0.949151	0.86(0.01-67.68)
		X-02249	TBI	13	Weighted median	-1.5974	0.901755	0.0764881	0.20(0.03-1.19)
		X-02269	TBI	9	Inverse variance weighted	0.285058	0.405696	0.48228	1.33(0.60-2.95)
		X-02269	TBI	9	MR Egger	1.29168	1.5209	0.423813	3.64(0.18-71.71)
		X-02269	TBI	9	Weighted median	0.131931	0.520945	0.800073	1.14(0.41-3.17)
		X-02973	TBI	25	Inverse variance weighted	0.430754	1.26381	0.733225	1.54(0.13-18.32)
		X-02973	TBI	25	MR Egger	-1.45101	3.1745	0.651898	0.23(0.00-118.04)
		X-02973	TBI	25	Weighted median	0.567474	1.81589	0.754657	1.76(0.05-61.97)
		X-03003	TBI	9	Inverse variance weighted	0.420302	1.37679	0.760155	1.52(0.10-22.62)
		X-03003	TBI	9	MR Egger	-8.97985	9.70395	0.385559	0.00(0.00-22923.04)
		X-03003	TBI	9	Weighted median	0.876522	1.75801	0.61807	2.40(0.08-75.36)
		X-03056--N-[3-(2-Oxopyrrolidin-1-yl)propyl]acetamide	TBI	30	Inverse variance weighted	-0.128723	0.472684	0.785373	0.88(0.35-2.22)
		X-03056--N-[3-(2-Oxopyrrolidin-1-yl)propyl]acetamide	TBI	30	MR Egger	0.136476	0.888769	0.879061	1.15(0.20-6.54)
		X-03056--N-[3-(2-Oxopyrrolidin-1-yl)propyl]acetamide	TBI	30	Weighted median	-0.875098	0.705566	0.214873	0.42(0.10-1.66)
		X-03088	TBI	18	Inverse variance weighted	-0.0585603	0.636198	0.92666	0.94(0.27-3.28)
		X-03088	TBI	18	MR Egger	-0.362858	0.999592	0.721351	0.70(0.10-4.93)
		X-03088	TBI	18	Weighted median	0.0403047	0.972922	0.966956	1.04(0.15-7.01)
		X-03094	TBI	32	Inverse variance weighted	-0.315529	0.739799	0.669739	0.73(0.17-3.11)
		X-03094	TBI	32	MR Egger	-0.195962	1.77419	0.912787	0.82(0.03-26.61)
		X-03094	TBI	32	Weighted median	0.109021	1.0669	0.91861	1.12(0.14-9.03)
		X-04357	TBI	9	Inverse variance weighted	0.159177	0.648344	0.806059	1.17(0.33-4.18)
		X-04357	TBI	9	MR Egger	1.20371	1.34455	0.400388	3.33(0.24-46.48)
		X-04357	TBI	9	Weighted median	0.699017	0.775101	0.367142	2.01(0.44-9.19)
		X-04494	TBI	14	Inverse variance weighted	0.00234991	0.738268	0.99746	1.00(0.24-4.26)
		X-04494	TBI	14	MR Egger	0.249894	1.31401	0.852351	1.28(0.10-16.87)
		X-04494	TBI	14	Weighted median	-0.185832	1.09913	0.86574	0.83(0.10-7.16)
		X-04495	TBI	11	Inverse variance weighted	0.635319	0.708623	0.369957	1.89(0.47-7.57)
		X-04495	TBI	11	MR Egger	-0.611723	1.67615	0.723572	0.54(0.02-14.49)
		X-04495	TBI	11	Weighted median	0.425104	0.952173	0.655267	1.53(0.24-9.89)
		X-04498	TBI	23	Inverse variance weighted	0.593043	0.603808	0.326016	1.81(0.55-5.91)
		X-04498	TBI	23	MR Egger	1.37729	1.50107	0.369279	3.96(0.21-75.14)
		X-04498	TBI	23	Weighted median	1.04721	0.811478	0.196879	2.85(0.58-13.98)
		X-04499--3,4-dihydroxybutyrate	TBI	20	Inverse variance weighted	0.337603	0.827278	0.683209	1.40(0.28-7.09)
		X-04499--3,4-dihydroxybutyrate	TBI	20	MR Egger	-3.44781	3.37151	0.320032	0.03(0.00-23.58)
		X-04499--3,4-dihydroxybutyrate	TBI	20	Weighted median	0.453637	1.13838	0.690267	1.57(0.17-14.66)
		X-04500	TBI	10	Inverse variance weighted	0.166069	0.220233	0.450812	1.18(0.77-1.82)
		X-04500	TBI	10	MR Egger	-0.391153	0.506719	0.462346	0.68(0.25-1.83)
		X-04500	TBI	10	Weighted median	0.0775429	0.302324	0.797573	1.08(0.60-1.95)
		X-05426	TBI	10	Inverse variance weighted	-0.54936	0.495161	0.267233	0.58(0.22-1.52)
		X-05426	TBI	10	MR Egger	-4.38498	1.66992	0.0303726	0.01(0.00-0.33)
		X-05426	TBI	10	Weighted median	-0.815312	0.675831	0.227669	0.44(0.12-1.66)
		X-05907	TBI	13	Inverse variance weighted	-0.271958	0.835596	0.744828	0.76(0.15-3.92)
		X-05907	TBI	13	MR Egger	0.048873	1.76492	0.978404	1.05(0.03-33.39)
		X-05907	TBI	13	Weighted median	-0.091311	1.18771	0.938719	0.91(0.09-9.36)
		X-06126	TBI	14	Inverse variance weighted	0.100502	0.429102	0.814819	1.11(0.48-2.56)
		X-06126	TBI	14	MR Egger	-0.774871	1.54813	0.625762	0.46(0.02-9.58)
		X-06126	TBI	14	Weighted median	0.163048	0.560647	0.771188	1.18(0.39-3.53)
		X-06226	TBI	23	Inverse variance weighted	-1.3291	0.962903	0.167492	0.26(0.04-1.75)
		X-06226	TBI	23	MR Egger	-0.684066	1.9901	0.734464	0.50(0.01-24.94)
		X-06226	TBI	23	Weighted median	-1.43185	1.32652	0.280408	0.24(0.02-3.22)
		X-06246	TBI	20	Inverse variance weighted	1.00756	0.843393	0.232224	2.74(0.52-14.30)
		X-06246	TBI	20	MR Egger	3.24613	2.1117	0.141634	25.69(0.41-1611.74)
		X-06246	TBI	20	Weighted median	0.695543	1.03324	0.500839	2.00(0.26-15.19)
		X-06267	TBI	12	Inverse variance weighted	-0.143609	0.955191	0.880491	0.87(0.13-5.63)
		X-06267	TBI	12	MR Egger	-1.97699	2.39239	0.427873	0.14(0.00-15.06)
		X-06267	TBI	12	Weighted median	-0.448417	1.26089	0.722114	0.64(0.05-7.56)
		X-06307	TBI	8	Inverse variance weighted	0.579792	0.975129	0.552124	1.79(0.26-12.07)
		X-06307	TBI	8	MR Egger	-2.98965	2.90465	0.343048	0.05(0.00-14.93)
		X-06307	TBI	8	Weighted median	0.668103	1.00015	0.50413	1.95(0.27-13.85)
		X-06350	TBI	14	Inverse variance weighted	0.444307	0.712904	0.53313	1.56(0.39-6.31)
		X-06350	TBI	14	MR Egger	0.982909	1.37983	0.489872	2.67(0.18-39.94)
		X-06350	TBI	14	Weighted median	0.426698	0.987255	0.665591	1.53(0.22-10.61)
		X-06351	TBI	6	Inverse variance weighted	0.458227	0.836503	0.583837	1.58(0.31-8.15)
		X-06351	TBI	6	MR Egger	2.69973	1.35719	0.117556	14.88(1.04-212.69)
		X-06351	TBI	6	Weighted median	1.27508	1.10789	0.24977	3.58(0.41-31.39)
		X-07765	TBI	12	Inverse variance weighted	0.202415	0.236704	0.392475	1.22(0.77-1.95)
		X-07765	TBI	12	MR Egger	0.207233	0.408696	0.623106	1.23(0.55-2.74)
		X-07765	TBI	12	Weighted median	0.172891	0.312231	0.579765	1.19(0.64-2.19)
		X-08402	TBI	22	Inverse variance weighted	0.174912	0.532495	0.742552	1.19(0.42-3.38)
		X-08402	TBI	22	MR Egger	1.40223	0.876793	0.125438	4.06(0.73-22.66)
		X-08402	TBI	22	Weighted median	0.492083	0.768112	0.521757	1.64(0.36-7.37)
		X-08766	TBI	16	Inverse variance weighted	-0.124808	0.644649	0.846485	0.88(0.25-3.12)
		X-08766	TBI	16	MR Egger	2.03035	1.46992	0.188847	7.62(0.43-135.83)
		X-08766	TBI	16	Weighted median	-0.317968	0.886534	0.719847	0.73(0.13-4.14)
		X-08988	TBI	36	Inverse variance weighted	-1.23227	0.502344	0.0141654	0.29(0.11-0.78)
		X-08988	TBI	36	MR Egger	-0.70667	0.77763	0.36988	0.49(0.11-2.26)
		X-08988	TBI	36	Weighted median	-0.854548	0.80731	0.289822	0.43(0.09-2.07)
		X-09026	TBI	15	Inverse variance weighted	1.89679	0.916459	0.0384808	6.66(1.11-40.17)
		X-09026	TBI	15	MR Egger	4.08121	3.7914	0.301302	59.22(0.04-99943.01)
		X-09026	TBI	15	Weighted median	2.61315	1.38262	0.058758	13.64(0.91-205.02)
		X-09108	TBI	13	Inverse variance weighted	1.63916	1.16008	0.157661	5.15(0.53-50.04)
		X-09108	TBI	13	MR Egger	0.145452	2.71765	0.958276	1.16(0.01-237.95)
		X-09108	TBI	13	Weighted median	0.49823	1.54445	0.747003	1.65(0.08-33.97)
		X-09706	TBI	22	Inverse variance weighted	-0.159534	0.738727	0.829021	0.85(0.20-3.63)
		X-09706	TBI	22	MR Egger	-0.0238666	1.81355	0.98963	0.98(0.03-34.15)
		X-09706	TBI	22	Weighted median	0.609102	1.02766	0.553378	1.84(0.25-13.78)
		X-09789	TBI	12	Inverse variance weighted	0.34974	0.390722	0.370727	1.42(0.66-3.05)
		X-09789	TBI	12	MR Egger	-0.432443	1.41181	0.765655	0.65(0.04-10.33)
		X-09789	TBI	12	Weighted median	0.146341	0.520538	0.778607	1.16(0.42-3.21)
		X-10346	TBI	14	Inverse variance weighted	-0.325899	0.187372	0.0819794	0.72(0.50-1.04)
		X-10346	TBI	14	MR Egger	-0.178016	0.314027	0.581244	0.84(0.45-1.55)
		X-10346	TBI	14	Weighted median	-0.312214	0.249262	0.210368	0.73(0.45-1.19)
		X-10395	TBI	31	Inverse variance weighted	0.197782	0.477737	0.678875	1.22(0.48-3.11)
		X-10395	TBI	31	MR Egger	0.0797297	0.660982	0.904821	1.08(0.30-3.96)
		X-10395	TBI	31	Weighted median	-0.00696391	0.638361	0.991296	0.99(0.28-3.47)
		X-10429	TBI	21	Inverse variance weighted	-0.335838	0.54596	0.538467	0.71(0.25-2.08)
		X-10429	TBI	21	MR Egger	-1.43162	0.907203	0.131055	0.24(0.04-1.41)
		X-10429	TBI	21	Weighted median	-1.08159	0.784972	0.168241	0.34(0.07-1.58)
		X-10500	TBI	37	Inverse variance weighted	-2.17398	0.888257	0.0143865	0.11(0.02-0.65)
		X-10500	TBI	37	MR Egger	-1.73887	2.65021	0.516033	0.18(0.00-31.68)
		X-10500	TBI	37	Weighted median	-2.36279	1.3118	0.0716746	0.09(0.01-1.23)
		X-10506	TBI	11	Inverse variance weighted	3.11299	1.46956	0.0341484	22.49(1.26-400.74)
		X-10506	TBI	11	MR Egger	-2.8094	4.30047	0.529911	0.06(0.00-275.76)
		X-10506	TBI	11	Weighted median	3.94495	1.85176	0.03314	51.67(1.37-1947.69)
		X-10510	TBI	21	Inverse variance weighted	0.867772	0.697233	0.213281	2.38(0.61-9.34)
		X-10510	TBI	21	MR Egger	2.11391	1.74473	0.24052	8.28(0.27-253.05)
		X-10510	TBI	21	Weighted median	0.848564	1.04307	0.415915	2.34(0.30-18.05)
		X-10810	TBI	16	Inverse variance weighted	0.184777	0.619429	0.765472	1.20(0.36-4.05)
		X-10810	TBI	16	MR Egger	0.158779	0.92223	0.865769	1.17(0.19-7.14)
		X-10810	TBI	16	Weighted median	0.287982	0.712892	0.68624	1.33(0.33-5.39)
		X-11204	TBI	40	Inverse variance weighted	-0.806208	0.87954	0.35934	0.45(0.08-2.50)
		X-11204	TBI	40	MR Egger	-5.69409	3.3897	0.101197	0.00(0.00-2.59)
		X-11204	TBI	40	Weighted median	-1.22263	1.19824	0.307561	0.29(0.03-3.08)
		X-11247	TBI	20	Inverse variance weighted	-0.119465	0.252757	0.636463	0.89(0.54-1.46)
		X-11247	TBI	20	MR Egger	-0.162222	0.657613	0.807945	0.85(0.23-3.09)
		X-11247	TBI	20	Weighted median	0.125831	0.369238	0.733265	1.13(0.55-2.34)
		X-11261	TBI	17	Inverse variance weighted	0.00606388	0.379294	0.987245	1.01(0.48-2.12)
		X-11261	TBI	17	MR Egger	-0.0725453	0.923191	0.938405	0.93(0.15-5.68)
		X-11261	TBI	17	Weighted median	0.174152	0.532038	0.743418	1.19(0.42-3.38)
		X-11299	TBI	12	Inverse variance weighted	0.00230808	0.297121	0.993802	1.00(0.56-1.79)
		X-11299	TBI	12	MR Egger	-0.883542	1.47719	0.563058	0.41(0.02-7.48)
		X-11299	TBI	12	Weighted median	-0.00736339	0.399221	0.985284	0.99(0.45-2.17)
		X-11315	TBI	26	Inverse variance weighted	0.72749	0.575673	0.20633	2.07(0.67-6.40)
		X-11315	TBI	26	MR Egger	1.7205	1.15397	0.149005	5.59(0.58-53.64)
		X-11315	TBI	26	Weighted median	0.894305	0.759071	0.238734	2.45(0.55-10.83)
		X-11317	TBI	44	Inverse variance weighted	0.0138687	0.705431	0.984315	1.01(0.25-4.04)
		X-11317	TBI	44	MR Egger	-0.878739	1.7306	0.614273	0.42(0.01-12.34)
		X-11317	TBI	44	Weighted median	-0.233509	1.14357	0.838203	0.79(0.08-7.45)
		X-11327	TBI	39	Inverse variance weighted	1.29093	0.872986	0.139206	3.64(0.66-20.13)
		X-11327	TBI	39	MR Egger	-2.47411	2.40941	0.311156	0.08(0.00-9.47)
		X-11327	TBI	39	Weighted median	-0.257746	1.21035	0.831365	0.77(0.07-8.29)
		X-11334	TBI	26	Inverse variance weighted	0.200152	0.683676	0.769706	1.22(0.32-4.67)
		X-11334	TBI	26	MR Egger	-3.57375	1.92444	0.0756212	0.03(0.00-1.22)
		X-11334	TBI	26	Weighted median	-0.528073	0.888379	0.55223	0.59(0.10-3.36)
		X-11374	TBI	18	Inverse variance weighted	-0.0258877	0.319955	0.935513	0.97(0.52-1.82)
		X-11374	TBI	18	MR Egger	-0.27314	0.702747	0.70264	0.76(0.19-3.02)
		X-11374	TBI	18	Weighted median	-0.0229874	0.452176	0.959455	0.98(0.40-2.37)
		X-11381	TBI	16	Inverse variance weighted	0.465727	0.919227	0.6124	1.59(0.26-9.65)
		X-11381	TBI	16	MR Egger	-1.19044	2.47308	0.637699	0.30(0.00-38.74)
		X-11381	TBI	16	Weighted median	-0.0923797	1.20132	0.938705	0.91(0.09-9.60)
		X-11412	TBI	46	Inverse variance weighted	1.13706	0.658615	0.084268	3.12(0.86-11.34)
		X-11412	TBI	46	MR Egger	-0.789178	1.68877	0.642584	0.45(0.02-12.44)
		X-11412	TBI	46	Weighted median	1.16219	0.999276	0.244817	3.20(0.45-22.66)
		X-11422--xanthine	TBI	8	Inverse variance weighted	-0.378742	1.07243	0.723967	0.68(0.08-5.60)
		X-11422--xanthine	TBI	8	MR Egger	2.2209	2.88514	0.470646	9.22(0.03-2632.70)
		X-11422--xanthine	TBI	8	Weighted median	0.0994257	1.36983	0.942138	1.10(0.08-16.19)
		X-11423--O-sulfo-L-tyrosine	TBI	51	Inverse variance weighted	1.29812	0.720491	0.0715898	3.66(0.89-15.03)
		X-11423--O-sulfo-L-tyrosine	TBI	51	MR Egger	0.0601571	2.39776	0.980086	1.06(0.01-116.72)
		X-11423--O-sulfo-L-tyrosine	TBI	51	Weighted median	0.684815	0.983969	0.486446	1.98(0.29-13.65)
		X-11437	TBI	10	Inverse variance weighted	-0.0646479	0.268266	0.809567	0.94(0.55-1.59)
		X-11437	TBI	10	MR Egger	0.0525057	0.447061	0.909401	1.05(0.44-2.53)
		X-11437	TBI	10	Weighted median	0.0981748	0.365331	0.788139	1.10(0.54-2.26)
		X-11438	TBI	24	Inverse variance weighted	-0.414336	0.437274	0.343362	0.66(0.28-1.56)
		X-11438	TBI	24	MR Egger	-2.05043	0.848582	0.0244233	0.13(0.02-0.68)
		X-11438	TBI	24	Weighted median	-0.859267	0.564281	0.127818	0.42(0.14-1.28)
		X-11440	TBI	19	Inverse variance weighted	0.110135	0.318237	0.729283	1.12(0.60-2.08)
		X-11440	TBI	19	MR Egger	-0.358325	0.490307	0.474844	0.70(0.27-1.83)
		X-11440	TBI	19	Weighted median	-0.209886	0.363805	0.563994	0.81(0.40-1.65)
		X-11441	TBI	14	Inverse variance weighted	-0.125573	0.345717	0.716438	0.88(0.45-1.74)
		X-11441	TBI	14	MR Egger	-0.217441	0.580379	0.714455	0.80(0.26-2.51)
		X-11441	TBI	14	Weighted median	0.078602	0.410636	0.8482	1.08(0.48-2.42)
		X-11442	TBI	18	Inverse variance weighted	-0.168078	0.30075	0.576255	0.85(0.47-1.52)
		X-11442	TBI	18	MR Egger	-0.0302025	0.472666	0.949843	0.97(0.38-2.45)
		X-11442	TBI	18	Weighted median	0.128357	0.387644	0.740554	1.14(0.53-2.43)
		X-11444	TBI	13	Inverse variance weighted	1.33372	0.658359	0.0427827	3.80(1.04-13.79)
		X-11444	TBI	13	MR Egger	1.07985	1.56831	0.505372	2.94(0.14-63.67)
		X-11444	TBI	13	Weighted median	2.39528	0.877068	0.00631405	10.97(1.97-61.21)
		X-11445--5-alpha-pregnan-3beta,20alpha-disulfate	TBI	14	Inverse variance weighted	-0.0969269	0.274344	0.723861	0.91(0.53-1.55)
		X-11445--5-alpha-pregnan-3beta,20alpha-disulfate	TBI	14	MR Egger	0.5831	1.01544	0.576414	1.79(0.24-13.11)
		X-11445--5-alpha-pregnan-3beta,20alpha-disulfate	TBI	14	Weighted median	-0.174486	0.360631	0.628503	0.84(0.41-1.70)
		X-11452	TBI	6	Inverse variance weighted	-0.0739727	0.540159	0.891073	0.93(0.32-2.68)
		X-11452	TBI	6	MR Egger	2.08287	1.90602	0.335887	8.03(0.19-336.52)
		X-11452	TBI	6	Weighted median	-0.00210595	0.731269	0.997702	1.00(0.24-4.18)
		X-11469	TBI	19	Inverse variance weighted	0.750046	0.300933	0.0126883	2.12(1.17-3.82)
		X-11469	TBI	19	MR Egger	2.85512	1.31171	0.0438924	17.38(1.33-227.25)
		X-11469	TBI	19	Weighted median	0.732711	0.4276	0.0866122	2.08(0.90-4.81)
		X-11470	TBI	15	Inverse variance weighted	0.804807	0.583548	0.167845	2.24(0.71-7.02)
		X-11470	TBI	15	MR Egger	1.5083	1.30979	0.270242	4.52(0.35-58.88)
		X-11470	TBI	15	Weighted median	0.392824	0.783782	0.616237	1.48(0.32-6.88)
		X-11478	TBI	13	Inverse variance weighted	-0.0154891	0.422344	0.970745	0.98(0.43-2.25)
		X-11478	TBI	13	MR Egger	0.273665	0.749478	0.72193	1.31(0.30-5.71)
		X-11478	TBI	13	Weighted median	0.0217955	0.577961	0.969918	1.02(0.33-3.17)
		X-11483	TBI	11	Inverse variance weighted	-0.340301	0.302157	0.260064	0.71(0.39-1.29)
		X-11483	TBI	11	MR Egger	-0.370481	0.436949	0.418481	0.69(0.29-1.63)
		X-11483	TBI	11	Weighted median	-0.298624	0.322829	0.354953	0.74(0.39-1.40)
		X-11485	TBI	5	Inverse variance weighted	0.857288	0.938821	0.361161	2.36(0.37-14.84)
		X-11485	TBI	5	MR Egger	-6.35747	3.55997	0.172109	0.00(0.00-1.86)
		X-11485	TBI	5	Weighted median	0.649783	0.929018	0.484283	1.92(0.31-11.83)
		X-11491	TBI	13	Inverse variance weighted	-0.0790702	0.422271	0.851464	0.92(0.40-2.11)
		X-11491	TBI	13	MR Egger	-1.03218	0.882051	0.266647	0.36(0.06-2.01)
		X-11491	TBI	13	Weighted median	-0.0496032	0.451693	0.912555	0.95(0.39-2.31)
		X-11497	TBI	15	Inverse variance weighted	-0.700242	0.938014	0.455356	0.50(0.08-3.12)
		X-11497	TBI	15	MR Egger	-4.26218	4.73852	0.384759	0.01(0.00-152.22)
		X-11497	TBI	15	Weighted median	-1.90196	1.23246	0.122778	0.15(0.01-1.67)
		X-11521	TBI	12	Inverse variance weighted	-0.511481	0.586193	0.382909	0.60(0.19-1.89)
		X-11521	TBI	12	MR Egger	-1.11611	1.46713	0.464369	0.33(0.02-5.81)
		X-11521	TBI	12	Weighted median	-0.75993	0.840657	0.366011	0.47(0.09-2.43)
		X-11529	TBI	13	Inverse variance weighted	-0.00405638	0.160113	0.979788	1.00(0.73-1.36)
		X-11529	TBI	13	MR Egger	-0.0703157	0.224314	0.759788	0.93(0.60-1.45)
		X-11529	TBI	13	Weighted median	-0.0358093	0.176176	0.838933	0.96(0.68-1.36)
		X-11530	TBI	14	Inverse variance weighted	-0.115268	0.359	0.74815	0.89(0.44-1.80)
		X-11530	TBI	14	MR Egger	0.0980546	0.572625	0.866891	1.10(0.36-3.39)
		X-11530	TBI	14	Weighted median	0.123386	0.400766	0.758177	1.13(0.52-2.48)
		X-11537	TBI	6	Inverse variance weighted	-0.399508	0.562787	0.477783	0.67(0.22-2.02)
		X-11537	TBI	6	MR Egger	-1.31412	2.67268	0.648702	0.27(0.00-50.62)
		X-11537	TBI	6	Weighted median	-0.102318	0.768192	0.89404	0.90(0.20-4.07)
		X-11538	TBI	19	Inverse variance weighted	-0.312481	0.354219	0.377685	0.73(0.37-1.46)
		X-11538	TBI	19	MR Egger	0.209233	0.648491	0.750898	1.23(0.35-4.39)
		X-11538	TBI	19	Weighted median	-0.128582	0.430128	0.764986	0.88(0.38-2.04)
		X-11540	TBI	8	Inverse variance weighted	0.442473	0.628427	0.481373	1.56(0.45-5.33)
		X-11540	TBI	8	MR Egger	-2.53584	2.38499	0.328577	0.08(0.00-8.49)
		X-11540	TBI	8	Weighted median	0.46963	0.715364	0.511508	1.60(0.39-6.50)
		X-11546	TBI	14	Inverse variance weighted	0.27458	0.188595	0.145413	1.32(0.91-1.90)
		X-11546	TBI	14	MR Egger	0.551311	0.388456	0.18128	1.74(0.81-3.72)
		X-11546	TBI	14	Weighted median	0.383285	0.277971	0.167936	1.47(0.85-2.53)
		X-11550	TBI	21	Inverse variance weighted	-1.53231	1.86652	0.411677	0.22(0.01-8.38)
		X-11550	TBI	21	MR Egger	-4.78518	7.19835	0.514192	0.01(0.00-11199.15)
		X-11550	TBI	21	Weighted median	0.0563257	2.33877	0.980786	1.06(0.01-103.58)
		X-11552	TBI	16	Inverse variance weighted	0.613649	0.465575	0.187489	1.85(0.74-4.60)
		X-11552	TBI	16	MR Egger	-0.468836	2.33874	0.844	0.63(0.01-61.26)
		X-11552	TBI	16	Weighted median	0.334896	0.643644	0.602846	1.40(0.40-4.94)
		X-11593--O-methylascorbate*	TBI	49	Inverse variance weighted	0.573438	0.568275	0.312933	1.77(0.58-5.40)
		X-11593--O-methylascorbate*	TBI	49	MR Egger	0.376071	1.03605	0.718243	1.46(0.19-11.10)
		X-11593--O-methylascorbate*	TBI	49	Weighted median	0.317894	0.863032	0.712616	1.37(0.25-7.46)
		X-11786--methylcysteine	TBI	13	Inverse variance weighted	0.110679	0.473438	0.815159	1.12(0.44-2.83)
		X-11786--methylcysteine	TBI	13	MR Egger	1.50584	1.84692	0.432184	4.51(0.12-168.31)
		X-11786--methylcysteine	TBI	13	Weighted median	0.00268142	0.644323	0.99668	1.00(0.28-3.55)
		X-11787	TBI	30	Inverse variance weighted	0.334453	0.8424	0.69135	1.40(0.27-7.28)
		X-11787	TBI	30	MR Egger	1.59576	1.49663	0.295423	4.93(0.26-92.68)
		X-11787	TBI	30	Weighted median	1.24535	1.14491	0.276713	3.47(0.37-32.77)
		X-11792	TBI	15	Inverse variance weighted	-0.0725422	0.219995	0.741593	0.93(0.60-1.43)
		X-11792	TBI	15	MR Egger	0.00782204	0.722416	0.991525	1.01(0.24-4.15)
		X-11792	TBI	15	Weighted median	0.0457997	0.275632	0.868029	1.05(0.61-1.80)
		X-11793--oxidizedbilirubin*	TBI	15	Inverse variance weighted	0.0920422	0.438532	0.833756	1.10(0.46-2.59)
		X-11793--oxidizedbilirubin*	TBI	15	MR Egger	0.22085	0.784053	0.782624	1.25(0.27-5.80)
		X-11793--oxidizedbilirubin*	TBI	15	Weighted median	0.235997	0.464376	0.611312	1.27(0.51-3.15)
		X-11795	TBI	12	Inverse variance weighted	-0.814692	1.0231	0.425858	0.44(0.06-3.29)
		X-11795	TBI	12	MR Egger	0.463879	3.16443	0.886367	1.59(0.00-785.37)
		X-11795	TBI	12	Weighted median	-1.15441	1.16749	0.322762	0.32(0.03-3.11)
		X-11799	TBI	8	Inverse variance weighted	0.0462578	0.28473	0.870942	1.05(0.60-1.83)
		X-11799	TBI	8	MR Egger	-0.629901	0.598428	0.333061	0.53(0.16-1.72)
		X-11799	TBI	8	Weighted median	-0.135153	0.346497	0.696496	0.87(0.44-1.72)
		X-11805	TBI	10	Inverse variance weighted	0.0676863	0.195469	0.729136	1.07(0.73-1.57)
		X-11805	TBI	10	MR Egger	0.00770436	0.284442	0.979055	1.01(0.58-1.76)
		X-11805	TBI	10	Weighted median	0.0853901	0.265311	0.747567	1.09(0.65-1.83)
		X-11818	TBI	19	Inverse variance weighted	-0.413749	0.694239	0.551192	0.66(0.17-2.58)
		X-11818	TBI	19	MR Egger	-0.985492	1.55893	0.535694	0.37(0.02-7.92)
		X-11818	TBI	19	Weighted median	-1.14114	0.901247	0.205448	0.32(0.05-1.87)
		X-11820	TBI	14	Inverse variance weighted	0.45177	0.494748	0.361173	1.57(0.60-4.14)
		X-11820	TBI	14	MR Egger	-0.200495	1.01311	0.846436	0.82(0.11-5.96)
		X-11820	TBI	14	Weighted median	-0.126017	0.594876	0.832234	0.88(0.27-2.83)
		X-11843	TBI	3	Inverse variance weighted	-0.173729	0.419254	0.678598	0.84(0.37-1.91)
		X-11843	TBI	3	MR Egger	-0.566014	0.721469	0.576497	0.57(0.14-2.34)
		X-11843	TBI	3	Weighted median	-0.238739	0.471724	0.612787	0.79(0.31-1.99)
		X-11845	TBI	19	Inverse variance weighted	-0.17018	0.185844	0.359818	0.84(0.59-1.21)
		X-11845	TBI	19	MR Egger	-0.16113	0.533007	0.766087	0.85(0.30-2.42)
		X-11845	TBI	19	Weighted median	-0.0168479	0.2508	0.946441	0.98(0.60-1.61)
		X-11847	TBI	13	Inverse variance weighted	0.0373532	0.2591	0.88537	1.04(0.62-1.72)
		X-11847	TBI	13	MR Egger	-0.501396	0.709564	0.494495	0.61(0.15-2.43)
		X-11847	TBI	13	Weighted median	0.242342	0.347235	0.485227	1.27(0.65-2.52)
		X-11849	TBI	12	Inverse variance weighted	-0.140155	0.209966	0.504444	0.87(0.58-1.31)
		X-11849	TBI	12	MR Egger	0.552548	0.492689	0.288285	1.74(0.66-4.56)
		X-11849	TBI	12	Weighted median	0.031049	0.299531	0.91744	1.03(0.57-1.86)
		X-11850	TBI	8	Inverse variance weighted	-0.10543	0.241735	0.662738	0.90(0.56-1.45)
		X-11850	TBI	8	MR Egger	0.131648	0.459571	0.78416	1.14(0.46-2.81)
		X-11850	TBI	8	Weighted median	-0.0952302	0.302807	0.753148	0.91(0.50-1.65)
		X-11852	TBI	9	Inverse variance weighted	-0.0239539	0.236167	0.919211	0.98(0.61-1.55)
		X-11852	TBI	9	MR Egger	-0.206672	0.395236	0.617176	0.81(0.37-1.76)
		X-11852	TBI	9	Weighted median	-0.35916	0.320353	0.26223	0.70(0.37-1.31)
		X-11858	TBI	15	Inverse variance weighted	-0.0767492	0.203664	0.70629	0.93(0.62-1.38)
		X-11858	TBI	15	MR Egger	-0.680738	0.4	0.112562	0.51(0.23-1.11)
		X-11858	TBI	15	Weighted median	-0.284817	0.250208	0.254986	0.75(0.46-1.23)
		X-11859	TBI	14	Inverse variance weighted	1.73661	0.861554	0.0438342	5.68(1.05-30.73)
		X-11859	TBI	14	MR Egger	1.31506	2.29632	0.577432	3.72(0.04-335.57)
		X-11859	TBI	14	Weighted median	1.87964	1.02059	0.065516	6.55(0.89-48.42)
		X-11876	TBI	17	Inverse variance weighted	0.174511	0.454999	0.701319	1.19(0.49-2.90)
		X-11876	TBI	17	MR Egger	-0.3859	1.14502	0.740768	0.68(0.07-6.41)
		X-11876	TBI	17	Weighted median	-0.0658804	0.637968	0.917752	0.94(0.27-3.27)
		X-11905	TBI	17	Inverse variance weighted	-0.520147	0.329469	0.114395	0.59(0.31-1.13)
		X-11905	TBI	17	MR Egger	-0.477174	0.569426	0.415189	0.62(0.20-1.89)
		X-11905	TBI	17	Weighted median	-0.41878	0.402888	0.298598	0.66(0.30-1.45)
		X-12007	TBI	20	Inverse variance weighted	0.488663	0.156863	0.00183802	1.63(1.20-2.22)
		X-12007	TBI	20	MR Egger	0.315165	0.291865	0.294475	1.37(0.77-2.43)
		X-12007	TBI	20	Weighted median	0.527081	0.253395	0.0375185	1.69(1.03-2.78)
		X-12013	TBI	9	Inverse variance weighted	-0.0177069	0.211371	0.933238	0.98(0.65-1.49)
		X-12013	TBI	9	MR Egger	-0.154121	0.320591	0.645362	0.86(0.46-1.61)
		X-12013	TBI	9	Weighted median	-0.120399	0.277788	0.664709	0.89(0.51-1.53)
		X-12029	TBI	38	Inverse variance weighted	0.496027	0.670427	0.45938	1.64(0.44-6.11)
		X-12029	TBI	38	MR Egger	-0.0587643	1.17301	0.960322	0.94(0.09-9.40)
		X-12029	TBI	38	Weighted median	0.32561	1.13482	0.774169	1.38(0.15-12.81)
		X-12038	TBI	57	Inverse variance weighted	-0.227654	0.66742	0.733031	0.80(0.22-2.95)
		X-12038	TBI	57	MR Egger	-2.01882	3.1963	0.530257	0.13(0.00-69.82)
		X-12038	TBI	57	Weighted median	-0.372953	0.965513	0.699294	0.69(0.10-4.57)
		X-12039	TBI	15	Inverse variance weighted	-0.0259543	0.27401	0.924537	0.97(0.57-1.67)
		X-12039	TBI	15	MR Egger	-0.35177	0.526634	0.515844	0.70(0.25-1.97)
		X-12039	TBI	15	Weighted median	-0.12482	0.396074	0.752653	0.88(0.41-1.92)
		X-12040	TBI	14	Inverse variance weighted	0.0357151	0.095183	0.707493	1.04(0.86-1.25)
		X-12040	TBI	14	MR Egger	0.0299153	0.156628	0.851722	1.03(0.76-1.40)
		X-12040	TBI	14	Weighted median	-0.0586177	0.121939	0.630719	0.94(0.74-1.20)
		X-12056	TBI	14	Inverse variance weighted	-0.0396425	0.285841	0.889697	0.96(0.55-1.68)
		X-12056	TBI	14	MR Egger	0.617953	0.553666	0.286226	1.86(0.63-5.49)
		X-12056	TBI	14	Weighted median	0.104667	0.387638	0.78715	1.11(0.52-2.37)
		X-12063	TBI	17	Inverse variance weighted	0.126781	0.236184	0.591413	1.14(0.71-1.80)
		X-12063	TBI	17	MR Egger	0.30287	0.361259	0.414982	1.35(0.67-2.75)
		X-12063	TBI	17	Weighted median	0.268433	0.329639	0.415459	1.31(0.69-2.50)
		X-12092	TBI	1089	Inverse variance weighted	0.0229487	0.0552255	0.677743	1.02(0.92-1.14)
		X-12092	TBI	1089	MR Egger	-0.0186291	0.102789	0.856217	0.98(0.80-1.20)
		X-12092	TBI	1089	Weighted median	0.171615	0.128754	0.182567	1.19(0.92-1.53)
		X-12093	TBI	12	Inverse variance weighted	-0.316325	0.282583	0.262966	0.73(0.42-1.27)
		X-12093	TBI	12	MR Egger	0.432768	0.55152	0.450829	1.54(0.52-4.54)
		X-12093	TBI	12	Weighted median	-0.0182883	0.352118	0.958578	0.98(0.49-1.96)
		X-12094	TBI	9	Inverse variance weighted	1.00836	0.770356	0.190548	2.74(0.61-12.41)
		X-12094	TBI	9	MR Egger	-2.37742	2.25499	0.326773	0.09(0.00-7.71)
		X-12094	TBI	9	Weighted median	0.609206	0.981507	0.534807	1.84(0.27-12.59)
		X-12095--N1-methyl-3-pyridone-4-carboxamide	TBI	24	Inverse variance weighted	-0.070206	0.538693	0.896308	0.93(0.32-2.68)
		X-12095--N1-methyl-3-pyridone-4-carboxamide	TBI	24	MR Egger	-0.451249	1.01498	0.66096	0.64(0.09-4.66)
		X-12095--N1-methyl-3-pyridone-4-carboxamide	TBI	24	Weighted median	-0.572147	0.733772	0.435547	0.56(0.13-2.38)
		X-12100--hydroxytryptophan*	TBI	44	Inverse variance weighted	0.661725	0.743126	0.373218	1.94(0.45-8.32)
		X-12100--hydroxytryptophan*	TBI	44	MR Egger	2.80836	3.29849	0.39937	16.58(0.03-10650.91)
		X-12100--hydroxytryptophan*	TBI	44	Weighted median	0.952093	1.00753	0.344673	2.59(0.36-18.67)
		X-12116	TBI	10	Inverse variance weighted	0.293468	0.436053	0.500941	1.34(0.57-3.15)
		X-12116	TBI	10	MR Egger	-0.180119	1.29392	0.892729	0.84(0.07-10.55)
		X-12116	TBI	10	Weighted median	-0.13518	0.602649	0.822516	0.87(0.27-2.85)
		X-12188	TBI	18	Inverse variance weighted	-0.00719375	0.109218	0.947485	0.99(0.80-1.23)
		X-12188	TBI	18	MR Egger	-0.142866	0.173569	0.422546	0.87(0.62-1.22)
		X-12188	TBI	18	Weighted median	-0.174356	0.154295	0.258467	0.84(0.62-1.14)
		X-12189	TBI	24	Inverse variance weighted	-0.035449	0.084017	0.673079	0.97(0.82-1.14)
		X-12189	TBI	24	MR Egger	-0.0980354	0.130451	0.460311	0.91(0.70-1.17)
		X-12189	TBI	24	Weighted median	0.01474	0.12546	0.906474	1.01(0.79-1.30)
		X-12206	TBI	11	Inverse variance weighted	0.588942	0.94291	0.532234	1.80(0.28-11.44)
		X-12206	TBI	11	MR Egger	2.49572	3.38487	0.479709	12.13(0.02-9228.60)
		X-12206	TBI	11	Weighted median	0.449084	1.05278	0.669692	1.57(0.20-12.34)
		X-12212	TBI	11	Inverse variance weighted	0.215282	0.360628	0.550533	1.24(0.61-2.51)
		X-12212	TBI	11	MR Egger	-0.312805	0.63292	0.632986	0.73(0.21-2.53)
		X-12212	TBI	11	Weighted median	0.360784	0.51211	0.481118	1.43(0.53-3.91)
		X-12216	TBI	10	Inverse variance weighted	0.444646	0.369497	0.228829	1.56(0.76-3.22)
		X-12216	TBI	10	MR Egger	0.0564366	0.608045	0.928332	1.06(0.32-3.48)
		X-12216	TBI	10	Weighted median	0.195544	0.473591	0.679683	1.22(0.48-3.08)
		X-12217	TBI	10	Inverse variance weighted	0.0920054	0.54663	0.866336	1.10(0.38-3.20)
		X-12217	TBI	10	MR Egger	-0.629748	0.981268	0.538972	0.53(0.08-3.65)
		X-12217	TBI	10	Weighted median	0.755139	0.769129	0.326193	2.13(0.47-9.61)
		X-12230	TBI	9	Inverse variance weighted	0.188926	0.5294	0.72119	1.21(0.43-3.41)
		X-12230	TBI	9	MR Egger	0.106427	0.987181	0.917172	1.11(0.16-7.70)
		X-12230	TBI	9	Weighted median	0.072481	0.583318	0.901112	1.08(0.34-3.37)
		X-12231	TBI	14	Inverse variance weighted	0.297162	0.414941	0.473896	1.35(0.60-3.04)
		X-12231	TBI	14	MR Egger	0.66288	0.897485	0.474351	1.94(0.33-11.27)
		X-12231	TBI	14	Weighted median	0.239695	0.599168	0.689123	1.27(0.39-4.11)
		X-12236	TBI	9	Inverse variance weighted	0.0426539	0.364425	0.906825	1.04(0.51-2.13)
		X-12236	TBI	9	MR Egger	-1.41084	0.839981	0.136926	0.24(0.05-1.27)
		X-12236	TBI	9	Weighted median	-0.486477	0.486308	0.317142	0.61(0.24-1.59)
		X-12244--N-acetylcarnosine	TBI	24	Inverse variance weighted	-0.721628	0.712389	0.311075	0.49(0.12-1.96)
		X-12244--N-acetylcarnosine	TBI	24	MR Egger	0.100963	1.88232	0.957708	1.11(0.03-44.27)
		X-12244--N-acetylcarnosine	TBI	24	Weighted median	-1.07743	0.976915	0.270075	0.34(0.05-2.31)
		X-12253	TBI	8	Inverse variance weighted	-0.532339	0.506453	0.293207	0.59(0.22-1.58)
		X-12253	TBI	8	MR Egger	-1.73533	1.82275	0.377837	0.18(0.00-6.28)
		X-12253	TBI	8	Weighted median	-0.744005	0.694895	0.284317	0.48(0.12-1.86)
		X-12261	TBI	11	Inverse variance weighted	-0.106012	0.17944	0.554657	0.90(0.63-1.28)
		X-12261	TBI	11	MR Egger	-0.0408721	0.328539	0.903728	0.96(0.50-1.83)
		X-12261	TBI	11	Weighted median	-0.192209	0.248677	0.439566	0.83(0.51-1.34)
		X-12329	TBI	25	Inverse variance weighted	-0.0907952	0.067367	0.177732	0.91(0.80-1.04)
		X-12329	TBI	25	MR Egger	-0.0266406	0.090361	0.770773	0.97(0.82-1.16)
		X-12329	TBI	25	Weighted median	-0.201501	0.102482	0.0492734	0.82(0.67-1.00)
		X-12405	TBI	8	Inverse variance weighted	-0.001613	0.707107	0.99818	1.00(0.25-3.99)
		X-12405	TBI	8	MR Egger	-3.0638	2.1164	0.197873	0.05(0.00-2.96)
		X-12405	TBI	8	Weighted median	0.154845	0.835812	0.853023	1.17(0.23-6.01)
		X-12407	TBI	9	Inverse variance weighted	-0.171748	0.282893	0.543776	0.84(0.48-1.47)
		X-12407	TBI	9	MR Egger	0.25307	0.745242	0.744133	1.29(0.30-5.55)
		X-12407	TBI	9	Weighted median	-0.153237	0.359069	0.669552	0.86(0.42-1.73)
		X-12428	TBI	9	Inverse variance weighted	0.258578	0.349571	0.459481	1.30(0.65-2.57)
		X-12428	TBI	9	MR Egger	0.144965	0.76996	0.856002	1.16(0.26-5.23)
		X-12428	TBI	9	Weighted median	0.539643	0.447225	0.227568	1.72(0.71-4.12)
		X-12435	TBI	27	Inverse variance weighted	0.0513195	0.0730728	0.482488	1.05(0.91-1.21)
		X-12435	TBI	27	MR Egger	0.0228527	0.127055	0.858708	1.02(0.80-1.31)
		X-12435	TBI	27	Weighted median	0.104784	0.108451	0.33395	1.11(0.90-1.37)
		X-12441--12-hydroxyeicosatetraenoate(12-HETE)	TBI	14	Inverse variance weighted	-0.370015	0.211026	0.0795318	0.69(0.46-1.04)
		X-12441--12-hydroxyeicosatetraenoate(12-HETE)	TBI	14	MR Egger	0.0453334	0.667546	0.946975	1.05(0.28-3.87)
		X-12441--12-hydroxyeicosatetraenoate(12-HETE)	TBI	14	Weighted median	-0.311724	0.303664	0.304637	0.73(0.40-1.33)
		X-12442--5,8-tetradecadienoate	TBI	13	Inverse variance weighted	-0.0759908	0.454487	0.867212	0.93(0.38-2.26)
		X-12442--5,8-tetradecadienoate	TBI	13	MR Egger	0.505635	0.991006	0.619977	1.66(0.24-11.57)
		X-12442--5,8-tetradecadienoate	TBI	13	Weighted median	-0.295283	0.628838	0.638663	0.74(0.22-2.55)
		X-12443	TBI	12	Inverse variance weighted	-0.0297058	0.269385	0.912193	0.97(0.57-1.65)
		X-12443	TBI	12	MR Egger	-0.548272	0.510035	0.307641	0.58(0.21-1.57)
		X-12443	TBI	12	Weighted median	-0.0445905	0.381756	0.907016	0.96(0.45-2.02)
		X-12450	TBI	30	Inverse variance weighted	0.394697	0.475001	0.406008	1.48(0.58-3.76)
		X-12450	TBI	30	MR Egger	0.843443	0.752618	0.271945	2.32(0.53-10.16)
		X-12450	TBI	30	Weighted median	-0.0291485	0.783907	0.970339	0.97(0.21-4.51)
		X-12456	TBI	21	Inverse variance weighted	0.0161322	0.330394	0.961057	1.02(0.53-1.94)
		X-12456	TBI	21	MR Egger	-0.889573	0.632253	0.175578	0.41(0.12-1.42)
		X-12456	TBI	21	Weighted median	-0.16909	0.457851	0.711894	0.84(0.34-2.07)
		X-12465	TBI	13	Inverse variance weighted	0.265511	0.435751	0.542314	1.30(0.56-3.06)
		X-12465	TBI	13	MR Egger	0.815427	0.73111	0.288484	2.26(0.54-9.47)
		X-12465	TBI	13	Weighted median	0.139165	0.631312	0.825531	1.15(0.33-3.96)
		X-12510--2-aminooctanoicacid	TBI	16	Inverse variance weighted	0.42762	0.352323	0.224856	1.53(0.77-3.06)
		X-12510--2-aminooctanoicacid	TBI	16	MR Egger	0.726876	0.559729	0.215057	2.07(0.69-6.20)
		X-12510--2-aminooctanoicacid	TBI	16	Weighted median	0.43155	0.420955	0.305283	1.54(0.67-3.51)
		X-12524	TBI	30	Inverse variance weighted	0.742854	1.09821	0.498771	2.10(0.24-18.09)
		X-12524	TBI	30	MR Egger	1.84228	2.74587	0.507764	6.31(0.03-1372.21)
		X-12524	TBI	30	Weighted median	1.43348	1.61774	0.375562	4.19(0.18-99.91)
		X-12544	TBI	18	Inverse variance weighted	-0.249591	0.349519	0.475166	0.78(0.39-1.55)
		X-12544	TBI	18	MR Egger	0.0384746	0.690612	0.956262	1.04(0.27-4.02)
		X-12544	TBI	18	Weighted median	-0.0560929	0.491034	0.909052	0.95(0.36-2.48)
		X-12556	TBI	21	Inverse variance weighted	-0.472637	0.669619	0.480295	0.62(0.17-2.32)
		X-12556	TBI	21	MR Egger	1.40482	1.70351	0.419796	4.07(0.14-114.86)
		X-12556	TBI	21	Weighted median	-0.649011	0.97372	0.505074	0.52(0.08-3.52)
		X-12627	TBI	11	Inverse variance weighted	-0.115168	0.7088	0.870925	0.89(0.22-3.58)
		X-12627	TBI	11	MR Egger	0.422397	2.20009	0.852011	1.53(0.02-113.81)
		X-12627	TBI	11	Weighted median	0.0125024	0.811662	0.98771	1.01(0.21-4.97)
		X-12644	TBI	24	Inverse variance weighted	0.472167	0.563661	0.402211	1.60(0.53-4.84)
		X-12644	TBI	24	MR Egger	1.14813	1.33954	0.400625	3.15(0.23-43.54)
		X-12644	TBI	24	Weighted median	1.09547	0.827977	0.185813	2.99(0.59-15.15)
		X-12645	TBI	19	Inverse variance weighted	0.0463665	0.484353	0.923736	1.05(0.41-2.71)
		X-12645	TBI	19	MR Egger	-0.88781	1.22003	0.476704	0.41(0.04-4.50)
		X-12645	TBI	19	Weighted median	-0.00269262	0.622518	0.996549	1.00(0.29-3.38)
		X-12680	TBI	14	Inverse variance weighted	0.143088	0.508245	0.778302	1.15(0.43-3.12)
		X-12680	TBI	14	MR Egger	0.612423	1.23092	0.627803	1.84(0.17-20.59)
		X-12680	TBI	14	Weighted median	0.240972	0.73026	0.741414	1.27(0.30-5.32)
		X-12696	TBI	25	Inverse variance weighted	-0.210533	0.298076	0.479998	0.81(0.45-1.45)
		X-12696	TBI	25	MR Egger	-0.256069	0.385818	0.513479	0.77(0.36-1.65)
		X-12696	TBI	25	Weighted median	-0.228395	0.372544	0.539831	0.80(0.38-1.65)
		X-12704	TBI	12	Inverse variance weighted	-0.263779	0.335198	0.43132	0.77(0.40-1.48)
		X-12704	TBI	12	MR Egger	-0.717456	1.16222	0.550823	0.49(0.05-4.76)
		X-12704	TBI	12	Weighted median	-0.328748	0.409176	0.42172	0.72(0.32-1.61)
		X-12712	TBI	38	Inverse variance weighted	0.135711	0.0749442	0.0701677	1.15(0.99-1.33)
		X-12712	TBI	38	MR Egger	0.144072	0.13974	0.309418	1.15(0.88-1.52)
		X-12712	TBI	38	Weighted median	0.159854	0.126463	0.206216	1.17(0.92-1.50)
		X-12717	TBI	8	Inverse variance weighted	0.347811	0.278459	0.211644	1.42(0.82-2.44)
		X-12717	TBI	8	MR Egger	0.48582	1.19697	0.698912	1.63(0.16-16.98)
		X-12717	TBI	8	Weighted median	0.425216	0.358369	0.235413	1.53(0.76-3.09)
		X-12719	TBI	12	Inverse variance weighted	-0.0826337	0.332406	0.803676	0.92(0.48-1.77)
		X-12719	TBI	12	MR Egger	-0.115909	0.850634	0.894319	0.89(0.17-4.72)
		X-12719	TBI	12	Weighted median	-0.732409	0.384529	0.0568202	0.48(0.23-1.02)
		X-12726	TBI	21	Inverse variance weighted	-0.0178093	0.262254	0.945859	0.98(0.59-1.64)
		X-12726	TBI	21	MR Egger	-0.126933	0.320315	0.696316	0.88(0.47-1.65)
		X-12726	TBI	21	Weighted median	-0.0680468	0.372771	0.855157	0.93(0.45-1.94)
		X-12728	TBI	40	Inverse variance weighted	0.00711813	0.0269956	0.792029	1.01(0.96-1.06)
		X-12728	TBI	40	MR Egger	-0.0232699	0.0432204	0.593441	0.98(0.90-1.06)
		X-12728	TBI	40	Weighted median	-0.0124855	0.0376966	0.740486	0.99(0.92-1.06)
		X-12729	TBI	20	Inverse variance weighted	-0.206674	0.15248	0.175285	0.81(0.60-1.10)
		X-12729	TBI	20	MR Egger	-0.400801	0.27947	0.168675	0.67(0.39-1.16)
		X-12729	TBI	20	Weighted median	-0.262037	0.216572	0.226305	0.77(0.50-1.18)
		X-12734	TBI	12	Inverse variance weighted	0.0629097	0.232863	0.787039	1.06(0.67-1.68)
		X-12734	TBI	12	MR Egger	-0.113181	0.380125	0.77199	0.89(0.42-1.88)
		X-12734	TBI	12	Weighted median	-0.0651391	0.244239	0.789699	0.94(0.58-1.51)
		X-12740	TBI	13	Inverse variance weighted	-0.191455	0.215484	0.37428	0.83(0.54-1.26)
		X-12740	TBI	13	MR Egger	-0.260803	0.417547	0.544966	0.77(0.34-1.75)
		X-12740	TBI	13	Weighted median	-0.265005	0.28939	0.359804	0.77(0.44-1.35)
		X-12749	TBI	45	Inverse variance weighted	0.402431	0.612731	0.511321	1.50(0.45-4.97)
		X-12749	TBI	45	MR Egger	0.738981	1.21581	0.546512	2.09(0.19-22.69)
		X-12749	TBI	45	Weighted median	0.957353	1.00024	0.338504	2.60(0.37-18.50)
		X-12771	TBI	17	Inverse variance weighted	-0.245179	0.381046	0.51994	0.78(0.37-1.65)
		X-12771	TBI	17	MR Egger	1.30993	0.990958	0.206012	3.71(0.53-25.85)
		X-12771	TBI	17	Weighted median	-0.199659	0.488272	0.682606	0.82(0.31-2.13)
		X-12776	TBI	3	Inverse variance weighted	-0.571011	3.30525	0.862841	0.56(0.00-367.71)
		X-12776	TBI	3	MR Egger	0.731485	4.86064	0.904908	2.08(0.00-28519.49)
		X-12776	TBI	3	Weighted median	-2.57391	3.80243	0.498461	0.08(0.00-131.48)
		X-12786	TBI	11	Inverse variance weighted	0.422908	0.512917	0.409646	1.53(0.56-4.17)
		X-12786	TBI	11	MR Egger	-0.973383	0.935871	0.325435	0.38(0.06-2.37)
		X-12786	TBI	11	Weighted median	-0.240134	0.694956	0.729689	0.79(0.20-3.07)
		X-12798	TBI	12	Inverse variance weighted	0.421976	0.331455	0.202982	1.52(0.80-2.92)
		X-12798	TBI	12	MR Egger	0.305387	0.468141	0.528892	1.36(0.54-3.40)
		X-12798	TBI	12	Weighted median	0.32204	0.374326	0.389612	1.38(0.66-2.87)
		X-12816	TBI	6	Inverse variance weighted	-0.0946783	0.351322	0.787551	0.91(0.46-1.81)
		X-12816	TBI	6	MR Egger	-0.0194234	0.544377	0.973247	0.98(0.34-2.85)
		X-12816	TBI	6	Weighted median	-0.135976	0.429166	0.751367	0.87(0.38-2.02)
		X-12830	TBI	13	Inverse variance weighted	-0.514802	0.338001	0.127739	0.60(0.31-1.16)
		X-12830	TBI	13	MR Egger	-0.693542	0.775617	0.39037	0.50(0.11-2.29)
		X-12830	TBI	13	Weighted median	-0.111239	0.497666	0.823129	0.89(0.34-2.37)
		X-12833	TBI	17	Inverse variance weighted	0.0188023	0.0840043	0.822893	1.02(0.86-1.20)
		X-12833	TBI	17	MR Egger	-0.00962716	0.182051	0.958524	0.99(0.69-1.42)
		X-12833	TBI	17	Weighted median	-0.0354121	0.118273	0.764627	0.97(0.77-1.22)
		X-12844	TBI	16	Inverse variance weighted	0.649491	0.736534	0.377874	1.91(0.45-8.11)
		X-12844	TBI	16	MR Egger	-4.46257	2.22117	0.0642119	0.01(0.00-0.90)
		X-12844	TBI	16	Weighted median	0.672476	0.997749	0.500316	1.96(0.28-13.85)
		X-12847	TBI	10	Inverse variance weighted	-0.350301	0.340866	0.3041	0.70(0.36-1.37)
		X-12847	TBI	10	MR Egger	-0.65956	0.527639	0.246618	0.52(0.18-1.45)
		X-12847	TBI	10	Weighted median	0.107167	0.432237	0.804183	1.11(0.48-2.60)
		X-12850	TBI	15	Inverse variance weighted	0.704522	0.486012	0.147171	2.02(0.78-5.24)
		X-12850	TBI	15	MR Egger	0.0260646	0.94512	0.978418	1.03(0.16-6.54)
		X-12850	TBI	15	Weighted median	0.0977232	0.566968	0.863154	1.10(0.36-3.35)
		X-12851	TBI	8	Inverse variance weighted	-0.0478115	0.150249	0.750322	0.95(0.71-1.28)
		X-12851	TBI	8	MR Egger	0.0113252	0.20436	0.957605	1.01(0.68-1.51)
		X-12851	TBI	8	Weighted median	-0.0312304	0.101118	0.757435	0.97(0.79-1.18)
		X-12855	TBI	19	Inverse variance weighted	0.826761	0.528224	0.117543	2.29(0.81-6.44)
		X-12855	TBI	19	MR Egger	3.64073	1.79909	0.0590182	38.12(1.12-1295.89)
		X-12855	TBI	19	Weighted median	0.424255	0.693722	0.540826	1.53(0.39-5.95)
		X-12990--docosapentaenoicacid(n6-DPA)	TBI	12	Inverse variance weighted	0.547026	0.487903	0.262212	1.73(0.66-4.50)
		X-12990--docosapentaenoicacid(n6-DPA)	TBI	12	MR Egger	0.435353	1.21566	0.727697	1.55(0.14-16.74)
		X-12990--docosapentaenoicacid(n6-DPA)	TBI	12	Weighted median	0.0117705	0.653347	0.985626	1.01(0.28-3.64)
		X-13069	TBI	17	Inverse variance weighted	-0.325351	0.52724	0.537179	0.72(0.26-2.03)
		X-13069	TBI	17	MR Egger	-0.0295379	1.74591	0.986725	0.97(0.03-29.74)
		X-13069	TBI	17	Weighted median	-0.193386	0.726308	0.790039	0.82(0.20-3.42)
		X-13183--stearamide	TBI	10	Inverse variance weighted	0.0114248	0.408569	0.977692	1.01(0.45-2.25)
		X-13183--stearamide	TBI	10	MR Egger	-0.513242	0.844309	0.560121	0.60(0.11-3.13)
		X-13183--stearamide	TBI	10	Weighted median	-0.25892	0.525253	0.622053	0.77(0.28-2.16)
		X-13215	TBI	45	Inverse variance weighted	-0.384942	0.632208	0.542601	0.68(0.20-2.35)
		X-13215	TBI	45	MR Egger	-3.13429	1.52441	0.0458789	0.04(0.00-0.86)
		X-13215	TBI	45	Weighted median	-0.636881	1.10282	0.5636	0.53(0.06-4.59)
		X-13429	TBI	9	Inverse variance weighted	-0.112626	0.270265	0.676881	0.89(0.53-1.52)
		X-13429	TBI	9	MR Egger	-0.301404	0.575242	0.616481	0.74(0.24-2.28)
		X-13429	TBI	9	Weighted median	-0.110508	0.34204	0.74663	0.90(0.46-1.75)
		X-13431--nonanoylcarnitine*	TBI	16	Inverse variance weighted	-0.188231	0.308015	0.541126	0.83(0.45-1.52)
		X-13431--nonanoylcarnitine*	TBI	16	MR Egger	-0.26538	0.562362	0.644268	0.77(0.25-2.31)
		X-13431--nonanoylcarnitine*	TBI	16	Weighted median	-0.269483	0.390837	0.490507	0.76(0.36-1.64)
		X-13435	TBI	25	Inverse variance weighted	1.04643	0.513746	0.0416632	2.85(1.04-7.79)
		X-13435	TBI	25	MR Egger	0.694817	1.01895	0.502115	2.00(0.27-14.76)
		X-13435	TBI	25	Weighted median	0.894911	0.723788	0.2163	2.45(0.59-10.11)
		X-13477	TBI	8	Inverse variance weighted	-0.0776735	1.07373	0.942331	0.93(0.11-7.59)
		X-13477	TBI	8	MR Egger	2.23255	2.77744	0.452165	9.32(0.04-2156.67)
		X-13477	TBI	8	Weighted median	0.71908	1.47482	0.625855	2.05(0.11-36.96)
		X-13496	TBI	40	Inverse variance weighted	0.61953	1.00207	0.536409	1.86(0.26-13.24)
		X-13496	TBI	40	MR Egger	5.95063	3.5383	0.100814	384.00(0.37-394630.25)
		X-13496	TBI	40	Weighted median	1.60159	1.35319	0.236586	4.96(0.35-70.38)
		X-13548	TBI	45	Inverse variance weighted	-0.663199	0.725807	0.360854	0.52(0.12-2.14)
		X-13548	TBI	45	MR Egger	-0.95772	1.88045	0.613143	0.38(0.01-15.30)
		X-13548	TBI	45	Weighted median	-0.646941	1.10044	0.556606	0.52(0.06-4.53)
		X-13549	TBI	18	Inverse variance weighted	-0.00580179	1.64512	0.997186	0.99(0.04-24.99)
		X-13549	TBI	18	MR Egger	1.15764	5.32775	0.830733	3.18(0.00-109100.46)
		X-13549	TBI	18	Weighted median	-0.538578	1.92025	0.779114	0.58(0.01-25.16)
		X-13553	TBI	7	Inverse variance weighted	-0.769429	1.04023	0.459499	0.46(0.06-3.56)
		X-13553	TBI	7	MR Egger	-0.604119	1.72153	0.73995	0.55(0.02-15.96)
		X-13553	TBI	7	Weighted median	-0.87495	1.01097	0.386787	0.42(0.06-3.02)
		X-13619	TBI	32	Inverse variance weighted	0.0702996	0.982511	0.942959	1.07(0.16-7.36)
		X-13619	TBI	32	MR Egger	2.99093	2.92611	0.31488	19.90(0.06-6161.64)
		X-13619	TBI	32	Weighted median	0.895091	1.38287	0.517456	2.45(0.16-36.80)
		X-13658	TBI	18	Inverse variance weighted	-0.114945	0.0684435	0.0930717	0.89(0.78-1.02)
		X-13658	TBI	18	MR Egger	-0.166806	0.101081	0.118388	0.85(0.69-1.03)
		X-13658	TBI	18	Weighted median	-0.132606	0.0882171	0.132793	0.88(0.74-1.04)
		X-13671	TBI	15	Inverse variance weighted	-1.73646	1.23778	0.160653	0.18(0.02-1.99)
		X-13671	TBI	15	MR Egger	-4.96399	4.04915	0.241968	0.01(0.00-19.54)
		X-13671	TBI	15	Weighted median	-2.80443	1.43179	0.0501487	0.06(0.00-1.00)
		X-13741	TBI	11	Inverse variance weighted	0.590254	0.36182	0.102817	1.80(0.89-3.67)
		X-13741	TBI	11	MR Egger	0.892634	1.50818	0.568512	2.44(0.13-46.93)
		X-13741	TBI	11	Weighted median	0.375006	0.492667	0.446552	1.45(0.55-3.82)
		X-13859	TBI	43	Inverse variance weighted	1.11259	0.586006	0.0576167	3.04(0.96-9.59)
		X-13859	TBI	43	MR Egger	3.30632	1.19392	0.00839934	27.28(2.63-283.27)
		X-13859	TBI	43	Weighted median	1.62113	0.899097	0.071378	5.06(0.87-29.47)
		X-14056	TBI	9	Inverse variance weighted	0.143963	1.05443	0.891401	1.15(0.15-9.12)
		X-14056	TBI	9	MR Egger	-2.96871	1.56269	0.0992433	0.05(0.00-1.10)
		X-14056	TBI	9	Weighted median	0.136095	1.05542	0.897398	1.15(0.14-9.07)
		X-14057	TBI	18	Inverse variance weighted	-0.0541425	0.487363	0.911543	0.95(0.36-2.46)
		X-14057	TBI	18	MR Egger	0.0997976	1.33868	0.941498	1.10(0.08-15.24)
		X-14057	TBI	18	Weighted median	0.247914	0.650271	0.70302	1.28(0.36-4.58)
		X-14086	TBI	14	Inverse variance weighted	0.662063	0.432369	0.125709	1.94(0.83-4.52)
		X-14086	TBI	14	MR Egger	-0.50988	1.37648	0.717523	0.60(0.04-8.92)
		X-14086	TBI	14	Weighted median	0.730023	0.605321	0.227814	2.08(0.63-6.80)
		X-14189--leucylalanine	TBI	13	Inverse variance weighted	-0.0933258	0.282943	0.741521	0.91(0.52-1.59)
		X-14189--leucylalanine	TBI	13	MR Egger	-0.174094	0.533415	0.750266	0.84(0.30-2.39)
		X-14189--leucylalanine	TBI	13	Weighted median	-0.280769	0.332778	0.39883	0.76(0.39-1.45)
		X-14205--alpha-glutamyltyrosine	TBI	18	Inverse variance weighted	-0.167188	0.346681	0.629626	0.85(0.43-1.67)
		X-14205--alpha-glutamyltyrosine	TBI	18	MR Egger	-1.69739	1.13566	0.154472	0.18(0.02-1.70)
		X-14205--alpha-glutamyltyrosine	TBI	18	Weighted median	0.0178786	0.476949	0.970098	1.02(0.40-2.59)
		X-14208--phenylalanylserine	TBI	13	Inverse variance weighted	0.347762	0.351139	0.321986	1.42(0.71-2.82)
		X-14208--phenylalanylserine	TBI	13	MR Egger	0.683476	1.07478	0.537835	1.98(0.24-16.28)
		X-14208--phenylalanylserine	TBI	13	Weighted median	0.437446	0.506463	0.387738	1.55(0.57-4.18)
		X-14304--leucylalanine	TBI	19	Inverse variance weighted	0.152536	0.303405	0.615142	1.16(0.64-2.11)
		X-14304--leucylalanine	TBI	19	MR Egger	0.409611	0.829217	0.627647	1.51(0.30-7.65)
		X-14304--leucylalanine	TBI	19	Weighted median	0.385397	0.416866	0.35522	1.47(0.65-3.33)
		X-14374	TBI	9	Inverse variance weighted	0.0176774	0.768361	0.981645	1.02(0.23-4.59)
		X-14374	TBI	9	MR Egger	1.84099	2.167	0.423672	6.30(0.09-440.68)
		X-14374	TBI	9	Weighted median	0.515885	1.01104	0.609874	1.68(0.23-12.15)
		X-14450--phenylalanylleucine	TBI	5	Inverse variance weighted	0.494337	0.548237	0.367224	1.64(0.56-4.80)
		X-14450--phenylalanylleucine	TBI	5	MR Egger	2.41383	2.96429	0.475103	11.18(0.03-3728.80)
		X-14450--phenylalanylleucine	TBI	5	Weighted median	0.731465	0.66167	0.268951	2.08(0.57-7.60)
		X-14473	TBI	13	Inverse variance weighted	0.334227	0.439552	0.447027	1.40(0.59-3.31)
		X-14473	TBI	13	MR Egger	1.23211	1.37455	0.389249	3.43(0.23-50.72)
		X-14473	TBI	13	Weighted median	0.213155	0.598496	0.721727	1.24(0.38-4.00)
		X-14541	TBI	15	Inverse variance weighted	0.277322	0.316647	0.381134	1.32(0.71-2.45)
		X-14541	TBI	15	MR Egger	0.592232	1.25635	0.645175	1.81(0.15-21.21)
		X-14541	TBI	15	Weighted median	0.27425	0.404393	0.497659	1.32(0.60-2.91)
		X-14588	TBI	9	Inverse variance weighted	0.46371	3.61594	0.897959	1.59(0.00-1902.55)
		X-14588	TBI	9	MR Egger	3.01896	8.65839	0.737586	20.47(0.00-480052414.28)
		X-14588	TBI	9	Weighted median	2.65015	4.16987	0.525071	14.16(0.00-50166.05)
		X-14625	TBI	20	Inverse variance weighted	-0.594891	1.07721	0.580776	0.55(0.07-4.56)
		X-14625	TBI	20	MR Egger	-0.801066	2.50531	0.752842	0.45(0.00-60.91)
		X-14625	TBI	20	Weighted median	-1.74764	1.51648	0.249146	0.17(0.01-3.40)
		X-14626	TBI	17	Inverse variance weighted	-0.123738	0.50175	0.805208	0.88(0.33-2.36)
		X-14626	TBI	17	MR Egger	-0.334549	0.919986	0.721197	0.72(0.12-4.34)
		X-14626	TBI	17	Weighted median	0.150309	0.707758	0.831816	1.16(0.29-4.65)
		X-14632	TBI	15	Inverse variance weighted	-0.00723315	0.339108	0.982982	0.99(0.51-1.93)
		X-14632	TBI	15	MR Egger	-0.767878	0.472149	0.12786	0.46(0.18-1.17)
		X-14632	TBI	15	Weighted median	-0.180317	0.435577	0.678894	0.84(0.36-1.96)
		X-14658	TBI	11	Inverse variance weighted	-0.58236	0.489095	0.233776	0.56(0.21-1.46)
		X-14658	TBI	11	MR Egger	-1.7606	1.62817	0.307669	0.17(0.01-4.18)
		X-14658	TBI	11	Weighted median	-0.453727	0.596927	0.447192	0.64(0.20-2.05)
		X-14662	TBI	19	Inverse variance weighted	-0.0151262	0.211591	0.943009	0.98(0.65-1.49)
		X-14662	TBI	19	MR Egger	0.35907	0.356772	0.328315	1.43(0.71-2.88)
		X-14662	TBI	19	Weighted median	0.135653	0.333147	0.683872	1.15(0.60-2.20)
		X-14745	TBI	13	Inverse variance weighted	-1.06753	0.711957	0.133762	0.34(0.09-1.39)
		X-14745	TBI	13	MR Egger	-3.52851	4.13581	0.411763	0.03(0.00-97.29)
		X-14745	TBI	13	Weighted median	-1.45307	0.952197	0.127005	0.23(0.04-1.51)
		X-14977--vanillin	TBI	9	Inverse variance weighted	-0.0264459	0.63425	0.966741	0.97(0.28-3.38)
		X-14977--vanillin	TBI	9	MR Egger	2.05328	1.47596	0.206793	7.79(0.43-140.63)
		X-14977--vanillin	TBI	9	Weighted median	-0.0364429	0.792816	0.963337	0.96(0.20-4.56)
		X-18601	TBI	21	Inverse variance weighted	0.275094	0.357424	0.441503	1.32(0.65-2.65)
		X-18601	TBI	21	MR Egger	0.444541	0.890802	0.623484	1.56(0.27-8.94)
		X-18601	TBI	21	Weighted median	0.223518	0.510819	0.661699	1.25(0.46-3.40)
		xanthine	TBI	5	Inverse variance weighted	-1.35586	1.54158	0.379117	0.26(0.01-5.29)
		xanthine	TBI	5	MR Egger	2.56362	3.20821	0.482657	12.98(0.02-6986.36)
		xanthine	TBI	5	Weighted median	-0.833852	1.76216	0.636072	0.43(0.01-13.74)

## Sheet: Table S4
Table S4. Instrumental variants identified in CSF metabolites.
Metabolites	SNP	effect_allele.exposure	other_allele.exposure	beta.exposure	eaf.exposure	chr.exposure	pos.exposure	se.exposure	pval.exposure	samplesize.exposure
Kynurenate levels	rs10495785	G	A	-0.3546	0.067	2	33561097	0.0644	3.63496e-08	291
Kynurenate levels	rs113616659	A	G	-0.2607	0.0809	7	153339088	0.0584	8.02602e-06	291
Kynurenate levels	rs117538764	T	A	-0.4369	0.0346	7	4513488	0.0893	1.009e-06	291
Kynurenate levels	rs11904278	C	T	0.1972	0.2005	2	135219050	0.0437	6.33199e-06	291
Kynurenate levels	rs12136676	A	C	-0.2618	0.129	1	61155536	0.0498	1.461e-07	291
Kynurenate levels	rs12455039	T	C	-0.164	0.2897	18	59250334	0.0369	8.769e-06	291
Kynurenate levels	rs12901654	G	A	-0.2439	0.1096	15	60618462	0.053	4.28401e-06	291
Kynurenate levels	rs138886879	C	G	-0.6226	0.0155	8	6566287	0.1365	5.09695e-06	291
Kynurenate levels	rs143517643	C	T	-0.4302	0.0346	8	98935964	0.0934	4.132e-06	291
Kynurenate levels	rs16827668	G	A	-0.1891	0.1916	2	231785026	0.0414	4.80496e-06	291
Kynurenate levels	rs17269015	A	G	0.2257	0.1443	2	56906260	0.0502	7.09398e-06	291
Kynurenate levels	rs1859628	T	G	0.1553	0.3433	7	101163394	0.0334	3.249e-06	291
Kynurenate levels	rs1868073	A	G	-0.1509	0.6103	2	30403762	0.0329	4.42303e-06	291
Kynurenate levels	rs244012	T	C	-0.1708	0.6809	4	111260701	0.035	1.031e-06	291
Kynurenate levels	rs2960376	A	T	0.3989	0.9501	10	86560991	0.0824	1.31e-06	291
Kynurenate levels	rs35382112	G	C	-0.1902	0.2989	2	79612798	0.0361	1.422e-07	291
Kynurenate levels	rs4947357	C	G	-0.57	0.0192	6	33046759	0.1217	2.81903e-06	291
Kynurenate levels	rs6766216	A	C	-0.1538	0.4494	3	98286763	0.0333	3.94103e-06	291
Kynurenate levels	rs72957799	A	G	-0.4543	0.0283	11	84739996	0.1006	6.30899e-06	291
Kynurenate levels	rs75611978	C	T	-0.1888	0.1795	18	76397958	0.0426	9.41608e-06	291
Kynurenate levels	rs77319580	A	G	0.6673	0.0151	3	115713598	0.1499	8.50903e-06	291
Kynurenate levels	rs77817885	C	G	-0.4036	0.0357	17	60388181	0.0867	3.21899e-06	291
Kynurenate levels	rs79726205	G	A	-0.2438	0.1068	4	186698873	0.0543	7.19996e-06	291
Kynurenate levels	rs9906544	C	T	-0.2103	0.1373	17	10209105	0.0473	8.67901e-06	291
X-12906 levels	rs10163283	T	C	-0.0457	0.6021	16	5173792	0.0102	7.41993e-06	291
X-12906 levels	rs11050355	C	G	0.0545	0.2578	12	29824092	0.0118	3.57001e-06	291
X-12906 levels	rs114523630	A	T	0.1005	0.0548	5	51406519	0.0224	7.15896e-06	291
X-12906 levels	rs115877680	T	C	-0.3082	0.0055	5	86164552	0.0695	9.3261e-06	291
X-12906 levels	rs116420600	T	A	-0.2026	0.0143	3	70432328	0.0439	4.00802e-06	291
X-12906 levels	rs1227761	T	C	0.0458	0.4287	10	71591109	0.01	4.24405e-06	291
X-12906 levels	rs12466407	C	G	-0.0977	0.0477	2	37942861	0.0221	9.58495e-06	291
X-12906 levels	rs139817758	C	T	-0.1252	0.0367	12	81606524	0.0254	8.11092e-07	291
X-12906 levels	rs139875164	A	G	-0.1813	0.0171	2	242529079	0.0373	1.12699e-06	291
X-12906 levels	rs142079231	T	C	-0.1876	0.0165	3	35706472	0.0409	4.57899e-06	291
X-12906 levels	rs143248975	G	A	-0.1737	0.0242	10	20466495	0.0387	7.30903e-06	291
X-12906 levels	rs17068794	T	C	-0.1548	0.0285	6	139832151	0.0324	1.75598e-06	291
X-12906 levels	rs1898219	A	G	0.071	0.1177	12	116364335	0.0156	5.23396e-06	291
X-12906 levels	rs35385314	G	C	-0.0451	0.6265	7	47901690	0.0101	7.39401e-06	291
X-12906 levels	rs41306338	C	T	-0.0643	0.1558	10	33490103	0.0142	6.19698e-06	291
X-12906 levels	rs4794077	T	C	-0.0629	0.1674	17	48023082	0.0133	2.391e-06	291
X-12906 levels	rs556330	C	T	0.0553	0.6525	21	44824964	0.0102	6.35199e-08	291
X-12906 levels	rs61914056	T	C	0.0568	0.1903	12	17959619	0.0127	8.036e-06	291
X-12906 levels	rs62234866	G	C	-0.061	0.1795	3	20997561	0.0137	9.1199e-06	291
X-12906 levels	rs74157701	T	C	0.07	0.1131	10	121723104	0.0157	8.59409e-06	291
X-12906 levels	rs7544140	A	G	0.0438	0.5022	1	32042540	0.0097	5.72994e-06	291
X-12906 levels	rs77588725	T	C	-0.103	0.0587	5	137746094	0.0221	3.271e-06	291
X-12906 levels	rs79454599	C	G	-0.0951	0.0634	4	39220166	0.021	6.19099e-06	291
X-12906 levels	rs8192587	G	C	-0.1228	0.0369	6	32188713	0.027	5.58496e-06	291
N-formylanthranilic acid levels	rs10513720	A	T	-0.531	0.0103	3	173503928	0.114	3.19499e-06	291
N-formylanthranilic acid levels	rs11204022	T	C	-0.1897	0.0906	8	19020143	0.0423	7.47205e-06	291
N-formylanthranilic acid levels	rs112730589	G	A	-0.4412	0.0134	10	116948804	0.0889	6.97108e-07	291
N-formylanthranilic acid levels	rs114219167	T	C	-0.2967	0.0384	5	88918771	0.062	1.735e-06	291
N-formylanthranilic acid levels	rs114948976	C	T	-0.2954	0.0343	2	50991838	0.0629	2.61e-06	291
N-formylanthranilic acid levels	rs1149850	A	G	-0.232	0.0532	13	50919404	0.0514	6.31306e-06	291
N-formylanthranilic acid levels	rs115345995	G	A	-0.4229	0.0207	2	106794129	0.0921	4.345e-06	291
N-formylanthranilic acid levels	rs115378065	C	A	-0.6562	0.0069	3	63152610	0.1387	2.24399e-06	291
N-formylanthranilic acid levels	rs115561812	C	T	-0.5859	0.012	2	191970603	0.1094	8.53002e-08	291
N-formylanthranilic acid levels	rs115803292	C	A	-0.4069	0.0181	1	204530941	0.0917	9.18692e-06	291
N-formylanthranilic acid levels	rs116003932	G	A	-0.3591	0.0255	3	138225458	0.0722	6.468e-07	291
N-formylanthranilic acid levels	rs116979312	A	G	-0.4771	0.0172	7	44271869	0.0904	1.302e-07	291
N-formylanthranilic acid levels	rs116980420	A	C	-0.4597	0.0141	7	17789722	0.1037	9.32696e-06	291
N-formylanthranilic acid levels	rs117026915	A	C	-0.2356	0.0651	12	55622305	0.0464	3.84503e-07	291
N-formylanthranilic acid levels	rs117147615	A	G	-0.3874	0.0198	10	96907969	0.0871	8.70502e-06	291
N-formylanthranilic acid levels	rs117165863	G	A	-0.8557	0.0062	8	38643093	0.1575	5.55699e-08	291
N-formylanthranilic acid levels	rs117296179	G	C	-0.4553	0.0167	10	89738160	0.0999	5.16e-06	291
N-formylanthranilic acid levels	rs117567240	G	C	-0.5452	0.0137	14	91893825	0.0998	4.71498e-08	291
N-formylanthranilic acid levels	rs118085492	T	C	-0.2164	0.0655	11	132595425	0.0481	6.86705e-06	291
N-formylanthranilic acid levels	rs12268063	A	C	-0.2651	0.0585	10	85399760	0.0521	3.56599e-07	291
N-formylanthranilic acid levels	rs12521482	A	G	-0.4263	0.0189	5	149180874	0.0851	5.48997e-07	291
N-formylanthranilic acid levels	rs12529267	A	G	-0.231	0.0622	6	152681025	0.0521	9.11696e-06	291
N-formylanthranilic acid levels	rs12567998	G	T	-0.2225	0.0558	1	15180851	0.0496	7.31307e-06	291
N-formylanthranilic acid levels	rs12998159	C	A	-0.4429	0.0156	2	71383514	0.0948	2.95999e-06	291
N-formylanthranilic acid levels	rs13324412	T	C	-0.2143	0.0654	3	42497914	0.0479	7.80207e-06	291
N-formylanthranilic acid levels	rs138139029	C	G	-0.5286	0.0146	19	44224184	0.1074	8.55205e-07	291
N-formylanthranilic acid levels	rs144289604	A	T	-0.2794	0.0396	2	37623782	0.0623	7.29206e-06	291
N-formylanthranilic acid levels	rs145304275	A	G	-0.2956	0.0346	4	103301955	0.0629	2.59102e-06	291
N-formylanthranilic acid levels	rs145318143	T	C	-0.3279	0.0316	6	51558963	0.0663	7.53807e-07	291
N-formylanthranilic acid levels	rs145356746	G	A	-0.5151	0.0211	3	8119772	0.0842	9.683e-10	291
N-formylanthranilic acid levels	rs146840629	C	G	-0.5852	0.0089	6	83622142	0.1279	4.74297e-06	291
N-formylanthranilic acid levels	rs147885718	A	G	-0.6227	0.009	14	31526188	0.133	2.85601e-06	291
N-formylanthranilic acid levels	rs148740091	A	G	-0.5256	0.0122	4	42840093	0.1163	6.222e-06	291
N-formylanthranilic acid levels	rs149732745	T	C	-0.3338	0.0296	10	130534208	0.0697	1.689e-06	291
N-formylanthranilic acid levels	rs150568332	G	A	-0.2422	0.0453	10	14209496	0.0548	9.749e-06	291
N-formylanthranilic acid levels	rs151200244	C	T	-0.3573	0.0245	2	102357447	0.0807	9.65606e-06	291
N-formylanthranilic acid levels	rs1565988	C	T	0.2504	0.9485	12	117205144	0.052	1.457e-06	291
N-formylanthranilic acid levels	rs1587266	A	T	-0.2293	0.0708	4	143340352	0.0451	3.64897e-07	291
N-formylanthranilic acid levels	rs16843675	C	T	-0.3094	0.0327	1	171957819	0.0669	3.79298e-06	291
N-formylanthranilic acid levels	rs16997148	A	G	-0.3277	0.0403	4	79076323	0.0625	1.573e-07	291
N-formylanthranilic acid levels	rs17007056	T	C	-0.4029	0.025	2	122716657	0.0891	6.21198e-06	291
N-formylanthranilic acid levels	rs17072209	T	C	-0.569	0.0088	18	61602495	0.1276	8.15793e-06	291
N-formylanthranilic acid levels	rs180698104	C	T	-0.2985	0.0327	10	2908322	0.067	8.49298e-06	291
N-formylanthranilic acid levels	rs183466541	T	C	-0.4477	0.0192	7	70523834	0.0913	9.34308e-07	291
N-formylanthranilic acid levels	rs189549675	G	A	-0.4445	0.0196	7	48710414	0.0869	3.10799e-07	291
N-formylanthranilic acid levels	rs1941600	G	A	-0.1696	0.1228	11	76433691	0.0354	1.64301e-06	291
N-formylanthranilic acid levels	rs2654857	A	G	-0.1217	0.2337	1	242670317	0.0275	9.51305e-06	291
N-formylanthranilic acid levels	rs28465488	T	A	-0.3907	0.0309	7	18937948	0.0719	5.434e-08	291
N-formylanthranilic acid levels	rs34307280	C	T	-0.6348	0.0108	6	93028758	0.1149	3.30803e-08	291
N-formylanthranilic acid levels	rs35045264	T	C	-0.3375	0.031	5	167711470	0.071	1.98701e-06	291
N-formylanthranilic acid levels	rs35561777	T	C	-0.4324	0.0174	12	67045972	0.0906	1.83101e-06	291
N-formylanthranilic acid levels	rs4381401	A	G	0.4167	0.9839	12	128514599	0.0928	7.04304e-06	291
N-formylanthranilic acid levels	rs4562419	T	A	0.2472	0.9375	9	31541167	0.0504	9.43604e-07	291
N-formylanthranilic acid levels	rs56296403	G	A	-0.2007	0.0753	3	131287639	0.044	5.05196e-06	291
N-formylanthranilic acid levels	rs61905152	T	C	-0.5413	0.0211	11	94016635	0.0842	1.29799e-10	291
N-formylanthranilic acid levels	rs62217566	G	A	-0.4236	0.0247	21	17367447	0.0835	3.95303e-07	291
N-formylanthranilic acid levels	rs6458390	C	T	0.1269	0.7793	6	44469029	0.0282	6.76301e-06	291
N-formylanthranilic acid levels	rs6671038	A	G	-0.3398	0.0277	1	38522763	0.0724	2.68201e-06	291
N-formylanthranilic acid levels	rs7097968	C	A	0.1196	0.2851	10	128602579	0.0268	8.202e-06	291
N-formylanthranilic acid levels	rs71478234	T	C	-0.3897	0.0193	11	116159891	0.0878	9.09097e-06	291
N-formylanthranilic acid levels	rs72718148	G	A	-0.2028	0.0737	9	25037160	0.0432	2.70203e-06	291
N-formylanthranilic acid levels	rs72744579	T	C	-0.3254	0.0376	15	77864785	0.0683	1.88999e-06	291
N-formylanthranilic acid levels	rs72817150	T	A	-0.3169	0.0311	16	54636492	0.0684	3.64998e-06	291
N-formylanthranilic acid levels	rs72880453	G	A	-0.4695	0.0185	2	170197855	0.0934	5.00196e-07	291
N-formylanthranilic acid levels	rs73925519	C	A	-0.4744	0.0218	19	29786094	0.0851	2.452e-08	291
N-formylanthranilic acid levels	rs74430332	G	A	-0.3926	0.0201	10	97958434	0.0878	7.85706e-06	291
N-formylanthranilic acid levels	rs76039044	T	C	-0.5267	0.0157	16	83364027	0.1058	6.41697e-07	291
N-formylanthranilic acid levels	rs76229226	C	T	-0.3711	0.0232	4	161370021	0.0792	2.79299e-06	291
N-formylanthranilic acid levels	rs76270520	C	G	-0.4301	0.0163	8	40735842	0.0965	8.27104e-06	291
N-formylanthranilic acid levels	rs7701867	G	A	-0.6337	0.0103	5	120329993	0.1209	1.57899e-07	291
N-formylanthranilic acid levels	rs77233841	T	C	-0.4321	0.0189	7	138032720	0.091	2.05599e-06	291
N-formylanthranilic acid levels	rs77500667	T	C	-0.5892	0.0118	10	73508253	0.1138	2.256e-07	291
N-formylanthranilic acid levels	rs7802125	G	A	0.388	0.9733	7	78069429	0.0685	1.45999e-08	291
N-formylanthranilic acid levels	rs78136711	C	A	-0.5686	0.0103	18	72042081	0.1166	1.087e-06	291
N-formylanthranilic acid levels	rs78282327	A	G	-0.548	0.0106	3	81290980	0.1197	4.73805e-06	291
N-formylanthranilic acid levels	rs78763071	T	G	-0.4921	0.0156	21	35091885	0.0928	1.14201e-07	291
N-formylanthranilic acid levels	rs78926321	G	A	-0.3374	0.0396	2	153347966	0.0681	7.19002e-07	291
N-formylanthranilic acid levels	rs78926499	T	C	-0.2766	0.0435	7	132840652	0.0602	4.36697e-06	291
N-formylanthranilic acid levels	rs78965996	T	C	-0.3868	0.0217	1	234753294	0.0837	3.81804e-06	291
N-formylanthranilic acid levels	rs7936812	C	T	-0.1663	0.1116	11	107063992	0.0372	7.86901e-06	291
N-formylanthranilic acid levels	rs79410356	C	T	-0.2957	0.0334	5	71213844	0.0664	8.43898e-06	291
N-formylanthranilic acid levels	rs892729	G	A	0.123	0.7412	7	157722909	0.0264	3.02998e-06	291
N-formylanthranilic acid levels	rs9568337	G	C	-0.1913	0.1395	13	33324696	0.0377	3.84202e-07	291
Trans-4-hydroxyproline levels	rs10078789	T	G	-0.2546	0.0318	5	148224508	0.0568	7.43396e-06	291
Trans-4-hydroxyproline levels	rs10891043	T	C	-0.1054	0.1908	11	109864550	0.0227	3.54601e-06	291
Trans-4-hydroxyproline levels	rs111472888	T	C	-0.4148	0.0104	17	68131329	0.0879	2.37301e-06	291
Trans-4-hydroxyproline levels	rs112014181	A	T	-0.2908	0.0251	20	1798449	0.0587	7.33601e-07	291
Trans-4-hydroxyproline levels	rs112316492	G	A	-0.3269	0.0175	18	20203132	0.069	2.14299e-06	291
Trans-4-hydroxyproline levels	rs114203396	C	T	-0.3025	0.0258	2	7828523	0.0602	4.98804e-07	291
Trans-4-hydroxyproline levels	rs116029666	C	T	-0.3392	0.0193	4	8255423	0.0719	2.41002e-06	291
Trans-4-hydroxyproline levels	rs117011013	T	C	-0.2109	0.04	7	149577048	0.0475	8.96396e-06	291
Trans-4-hydroxyproline levels	rs117360090	A	G	-0.4843	0.0081	11	23621685	0.109	8.85707e-06	291
Trans-4-hydroxyproline levels	rs12386205	G	A	-0.1116	0.1607	2	101809300	0.0247	6.06597e-06	291
Trans-4-hydroxyproline levels	rs12542492	A	G	-0.2648	0.024	8	74247169	0.0594	8.33892e-06	291
Trans-4-hydroxyproline levels	rs12613421	C	T	-0.0997	0.2296	2	133558909	0.0224	8.52295e-06	291
Trans-4-hydroxyproline levels	rs138427031	T	G	-0.3107	0.0245	2	174220119	0.0643	1.354e-06	291
Trans-4-hydroxyproline levels	rs138528935	A	G	-0.1726	0.0661	7	103784973	0.0381	6.01298e-06	291
Trans-4-hydroxyproline levels	rs1394153	G	C	-0.099	0.2134	3	6226422	0.022	6.61196e-06	291
Trans-4-hydroxyproline levels	rs144589294	C	T	-0.102	0.23	1	177960702	0.0225	5.91194e-06	291
Trans-4-hydroxyproline levels	rs147794467	G	A	-0.3229	0.019	6	133359811	0.0679	1.97201e-06	291
Trans-4-hydroxyproline levels	rs2422575	T	C	-0.0832	0.4785	20	1476976	0.0188	9.22401e-06	291
Trans-4-hydroxyproline levels	rs251989	G	A	-0.0894	0.637	7	13915696	0.0198	6.46205e-06	291
Trans-4-hydroxyproline levels	rs2591723	C	T	-0.2459	0.0392	5	33832958	0.0487	4.52304e-07	291
Trans-4-hydroxyproline levels	rs2647390	A	C	-0.1502	0.0808	1	77067103	0.0333	6.42007e-06	291
Trans-4-hydroxyproline levels	rs2722280	T	C	-0.1382	0.1021	7	37991802	0.0301	4.31797e-06	291
Trans-4-hydroxyproline levels	rs35596151	T	C	-0.1027	0.1841	15	78268315	0.0223	4.13304e-06	291
Trans-4-hydroxyproline levels	rs36105396	G	A	-0.3132	0.0269	5	54477831	0.0708	9.55103e-06	291
Trans-4-hydroxyproline levels	rs4918711	T	C	0.1552	0.8998	10	113850019	0.0295	1.409e-07	291
Trans-4-hydroxyproline levels	rs520192	A	C	-0.172	0.063	8	27479111	0.0382	6.718e-06	291
Trans-4-hydroxyproline levels	rs56126093	G	A	-0.4225	0.0111	15	47676198	0.0876	1.409e-06	291
Trans-4-hydroxyproline levels	rs58013275	T	C	-0.2715	0.0311	1	16410718	0.0553	9.24102e-07	291
Trans-4-hydroxyproline levels	rs59839914	G	A	0.1003	0.1818	6	67033086	0.022	5.34995e-06	291
Trans-4-hydroxyproline levels	rs61768382	A	G	-0.2839	0.0223	1	53873140	0.0609	3.18698e-06	291
Trans-4-hydroxyproline levels	rs663894	G	C	-0.1222	0.1426	11	79702213	0.0274	8.24992e-06	291
Trans-4-hydroxyproline levels	rs6822076	C	T	0.0879	0.3165	4	110220384	0.0197	7.79597e-06	291
Trans-4-hydroxyproline levels	rs72655879	G	C	-0.1015	0.2407	8	74028230	0.0201	4.50599e-07	291
Trans-4-hydroxyproline levels	rs72740843	A	G	-0.204	0.0473	9	85583029	0.0425	1.63099e-06	291
Trans-4-hydroxyproline levels	rs72787336	C	G	-0.0986	0.2156	16	74035403	0.0213	3.87802e-06	291
Trans-4-hydroxyproline levels	rs73180152	A	C	-0.4793	0.0069	12	86612108	0.1083	9.5929e-06	291
Trans-4-hydroxyproline levels	rs74538107	C	G	-0.1323	0.0997	16	73690384	0.0293	6.24295e-06	291
Trans-4-hydroxyproline levels	rs74826050	T	G	-0.2452	0.0265	18	6156782	0.0541	5.81594e-06	291
Trans-4-hydroxyproline levels	rs7483119	C	G	-0.3109	0.0214	11	103687703	0.0686	5.78296e-06	291
Trans-4-hydroxyproline levels	rs74989435	C	T	-0.2738	0.0229	12	42482001	0.0615	8.42694e-06	291
Trans-4-hydroxyproline levels	rs75594947	T	C	-0.254	0.0378	9	27382485	0.0482	1.39801e-07	291
Trans-4-hydroxyproline levels	rs75749315	T	C	-0.1087	0.1755	6	2187556	0.0243	7.69609e-06	291
Trans-4-hydroxyproline levels	rs75775987	C	T	-0.1597	0.0771	16	55483832	0.0356	7.24403e-06	291
Trans-4-hydroxyproline levels	rs76137005	T	C	-0.2658	0.0226	11	41921818	0.058	4.65104e-06	291
Trans-4-hydroxyproline levels	rs77460262	A	G	-0.1801	0.0708	3	45603812	0.0361	6.27798e-07	291
Trans-4-hydroxyproline levels	rs79757922	C	G	-0.298	0.0249	3	99703534	0.0658	5.96499e-06	291
Trans-4-hydroxyproline levels	rs9296088	G	A	-0.2151	0.0397	6	33125742	0.0472	5.25001e-06	291
Trans-4-hydroxyproline levels	rs9318196	G	A	-0.081	0.5306	13	74192248	0.0181	7.50602e-06	291
Trans-4-hydroxyproline levels	rs9833452	C	A	-0.3978	0.0141	3	71192476	0.0877	5.75798e-06	291
Trans-4-hydroxyproline levels	rs9906854	T	C	0.1115	0.7683	17	9349730	0.0233	1.77301e-06	291
N-acetyl-aspartyl-glutamate (naag) levels	rs113132844	G	A	-0.2957	0.0232	1	15703951	0.0628	2.467e-06	291
N-acetyl-aspartyl-glutamate (naag) levels	rs115725431	C	T	-0.412	0.0155	10	11839196	0.089	3.65704e-06	291
N-acetyl-aspartyl-glutamate (naag) levels	rs1164660	T	G	0.0969	0.601	11	49301641	0.0214	6.18301e-06	291
N-acetyl-aspartyl-glutamate (naag) levels	rs117506947	C	G	-0.2026	0.0538	7	81563335	0.0442	4.48301e-06	291
N-acetyl-aspartyl-glutamate (naag) levels	rs13289043	G	A	-1.0887	0.0032	9	131855418	0.2427	7.26708e-06	291
N-acetyl-aspartyl-glutamate (naag) levels	rs13384101	A	G	-0.1025	0.2671	2	235011203	0.0231	9.32095e-06	291
N-acetyl-aspartyl-glutamate (naag) levels	rs145977168	A	C	-0.5247	0.0128	16	20382042	0.1099	1.81001e-06	291
N-acetyl-aspartyl-glutamate (naag) levels	rs149864749	C	A	-0.3905	0.0173	4	63043712	0.0771	4.15002e-07	291
N-acetyl-aspartyl-glutamate (naag) levels	rs181415	A	G	0.0998	0.351	22	18240260	0.021	1.942e-06	291
N-acetyl-aspartyl-glutamate (naag) levels	rs2303883	T	C	-0.1303	0.1568	3	122446642	0.0278	2.84499e-06	291
N-acetyl-aspartyl-glutamate (naag) levels	rs2500278	T	C	-0.0912	0.5577	1	3225940	0.0199	4.66595e-06	291
N-acetyl-aspartyl-glutamate (naag) levels	rs291302	G	A	0.094	0.4889	9	10128068	0.0203	3.58501e-06	291
N-acetyl-aspartyl-glutamate (naag) levels	rs2968779	T	C	-0.263	0.0435	2	55338731	0.0507	2.12202e-07	291
N-acetyl-aspartyl-glutamate (naag) levels	rs2973524	A	G	-0.1938	0.0515	5	11075129	0.043	6.43799e-06	291
N-acetyl-aspartyl-glutamate (naag) levels	rs4782222	T	C	-0.0929	0.4744	16	19290899	0.0207	7.29508e-06	291
N-acetyl-aspartyl-glutamate (naag) levels	rs4906652	T	A	-0.3055	0.0244	15	26272246	0.0673	5.66696e-06	291
N-acetyl-aspartyl-glutamate (naag) levels	rs567897	G	A	-0.0908	0.4238	2	45139153	0.0196	3.53997e-06	291
N-acetyl-aspartyl-glutamate (naag) levels	rs6797348	C	T	-0.4311	0.012	3	121515727	0.0906	1.96798e-06	291
N-acetyl-aspartyl-glutamate (naag) levels	rs73374058	A	G	-0.2978	0.0258	15	31378121	0.063	2.30898e-06	291
N-acetyl-aspartyl-glutamate (naag) levels	rs73412983	G	A	-0.1369	0.1385	9	12308488	0.0282	1.18599e-06	291
N-acetyl-aspartyl-glutamate (naag) levels	rs7395373	T	G	-0.1007	0.2958	11	69697168	0.0225	7.36394e-06	291
N-acetyl-aspartyl-glutamate (naag) levels	rs74521953	G	T	-0.2636	0.0308	2	12128827	0.0586	6.92293e-06	291
N-acetyl-aspartyl-glutamate (naag) levels	rs74678299	A	G	-0.1283	0.1641	4	122244276	0.028	4.462e-06	291
N-acetyl-aspartyl-glutamate (naag) levels	rs75104201	T	C	-0.332	0.0253	18	61090761	0.0639	2.01002e-07	291
N-acetyl-aspartyl-glutamate (naag) levels	rs75744593	G	A	-0.2498	0.0414	5	149489019	0.0526	2.09199e-06	291
N-acetyl-aspartyl-glutamate (naag) levels	rs75810720	C	G	-0.3302	0.0205	6	54837088	0.0703	2.59298e-06	291
N-acetyl-aspartyl-glutamate (naag) levels	rs76222569	T	C	-0.227	0.0431	10	125322839	0.0512	9.13608e-06	291
N-acetyl-aspartyl-glutamate (naag) levels	rs76325906	A	G	0.1763	0.0633	3	85949213	0.0394	7.81106e-06	291
N-acetyl-aspartyl-glutamate (naag) levels	rs76929274	A	G	-0.4845	0.0086	11	96569970	0.108	7.26106e-06	291
N-acetyl-aspartyl-glutamate (naag) levels	rs77862022	T	C	-0.3077	0.0225	1	157216218	0.0687	7.42198e-06	291
N-acetyl-aspartyl-glutamate (naag) levels	rs78651647	A	T	-0.3522	0.0215	16	12516683	0.0795	9.53191e-06	291
N-acetyl-aspartyl-glutamate (naag) levels	rs79472086	T	C	-0.4422	0.0109	3	13887266	0.0997	9.16305e-06	291
N-acetyl-aspartyl-glutamate (naag) levels	rs8064205	A	G	0.0905	0.5042	16	369413	0.0205	9.71404e-06	291
N-acetyl-aspartyl-glutamate (naag) levels	rs887618	A	T	-0.0927	0.3213	7	140811245	0.0209	9.52204e-06	291
Phenyllactate (pla) levels	rs10494982	G	A	-0.3323	0.0241	1	214821220	0.0648	2.90302e-07	291
Phenyllactate (pla) levels	rs10495942	C	T	-0.2283	0.0383	2	47262137	0.0464	8.44792e-07	291
Phenyllactate (pla) levels	rs10878919	C	T	-0.2526	0.0322	12	69521980	0.0515	9.13903e-07	291
Phenyllactate (pla) levels	rs10898553	C	T	-0.0856	0.5506	11	86625896	0.0185	3.66902e-06	291
Phenyllactate (pla) levels	rs113532683	A	G	-0.1762	0.061	17	74134650	0.0377	2.88802e-06	291
Phenyllactate (pla) levels	rs113550903	C	T	-0.4096	0.014	1	25300494	0.076	6.96996e-08	291
Phenyllactate (pla) levels	rs114226107	G	A	-0.5472	0.008	3	121632544	0.0954	9.65495e-09	291
Phenyllactate (pla) levels	rs114909308	C	G	-0.3351	0.0178	8	3873924	0.0663	4.36797e-07	291
Phenyllactate (pla) levels	rs115130706	T	A	-0.2477	0.0313	4	72350778	0.0538	4.08e-06	291
Phenyllactate (pla) levels	rs115603229	G	A	-0.4707	0.0081	1	187857065	0.101	3.16497e-06	291
Phenyllactate (pla) levels	rs115621185	T	A	-0.2333	0.0373	1	90977431	0.05	3.002e-06	291
Phenyllactate (pla) levels	rs116372528	A	G	-0.5214	0.0127	3	37596641	0.0776	1.88408e-11	291
Phenyllactate (pla) levels	rs11677834	T	C	-0.2344	0.0358	2	15905167	0.0449	1.74201e-07	291
Phenyllactate (pla) levels	rs116782846	G	A	-0.5496	0.0142	2	78723138	0.0996	3.47696e-08	291
Phenyllactate (pla) levels	rs116833725	C	G	-0.4599	0.017	1	243564608	0.0785	4.68296e-09	291
Phenyllactate (pla) levels	rs117287168	A	G	-0.4002	0.0108	11	69647699	0.0872	4.39704e-06	291
Phenyllactate (pla) levels	rs117522057	A	C	-0.3735	0.0187	1	173611645	0.0777	1.546e-06	291
Phenyllactate (pla) levels	rs117748700	G	C	-0.258	0.0249	16	47823360	0.0578	7.97609e-06	291
Phenyllactate (pla) levels	rs117792988	G	A	-0.5651	0.0128	16	76420007	0.1053	7.99908e-08	291
Phenyllactate (pla) levels	rs117922787	G	A	-0.3166	0.0236	15	82277630	0.0659	1.567e-06	291
Phenyllactate (pla) levels	rs117970192	A	C	-0.482	0.0117	6	164807043	0.0864	2.47298e-08	291
Phenyllactate (pla) levels	rs118094751	A	G	-0.4931	0.0118	10	11137392	0.076	8.69561e-11	291
Phenyllactate (pla) levels	rs11986435	T	C	-0.1166	0.1895	8	117415285	0.023	3.88803e-07	291
Phenyllactate (pla) levels	rs12118417	C	T	0.0958	0.286	1	48696013	0.0196	9.71404e-07	291
Phenyllactate (pla) levels	rs12321317	T	G	-0.1423	0.086	12	115866519	0.0304	2.83302e-06	291
Phenyllactate (pla) levels	rs12584553	C	T	-0.3245	0.0166	13	104133877	0.073	8.67801e-06	291
Phenyllactate (pla) levels	rs138283823	C	A	-0.2373	0.0367	10	120867830	0.0529	7.39401e-06	291
Phenyllactate (pla) levels	rs139448861	A	G	-0.3035	0.0245	22	25512475	0.0575	1.31199e-07	291
Phenyllactate (pla) levels	rs140446174	G	A	-0.2896	0.0208	6	128435005	0.063	4.33002e-06	291
Phenyllactate (pla) levels	rs141849105	A	C	-0.2846	0.0244	20	45948342	0.0589	1.322e-06	291
Phenyllactate (pla) levels	rs144264055	A	G	-0.4772	0.0109	8	24626642	0.088	5.94402e-08	291
Phenyllactate (pla) levels	rs144838831	A	G	-0.3158	0.0175	6	20447535	0.0661	1.79399e-06	291
Phenyllactate (pla) levels	rs145022334	C	T	-0.28	0.0255	7	15780518	0.0575	1.104e-06	291
Phenyllactate (pla) levels	rs145156631	C	G	-0.2485	0.0309	11	114504531	0.0543	4.71097e-06	291
Phenyllactate (pla) levels	rs147207390	T	C	-0.3994	0.0126	10	63923786	0.0795	4.98999e-07	291
Phenyllactate (pla) levels	rs150778589	A	G	-0.3634	0.0163	4	159854187	0.0712	3.35297e-07	291
Phenyllactate (pla) levels	rs16838123	C	A	-0.1188	0.1703	3	131650094	0.0242	9.67899e-07	291
Phenyllactate (pla) levels	rs17114848	G	A	-0.1302	0.1213	15	25162535	0.0264	8.24195e-07	291
Phenyllactate (pla) levels	rs17138092	T	G	-0.1893	0.0516	17	35155244	0.0406	3.07603e-06	291
Phenyllactate (pla) levels	rs182064597	T	C	-0.6288	0.0067	19	42028675	0.123	3.155e-07	291
Phenyllactate (pla) levels	rs184150571	T	C	-0.529	0.009	4	58064885	0.1124	2.52e-06	291
Phenyllactate (pla) levels	rs189647327	A	G	-0.443	0.0093	5	116276912	0.0915	1.286e-06	291
Phenyllactate (pla) levels	rs193066927	T	C	-0.5199	0.0073	13	21424137	0.1073	1.26401e-06	291
Phenyllactate (pla) levels	rs2099990	C	A	-0.298	0.0258	10	57061747	0.0578	2.56602e-07	291
Phenyllactate (pla) levels	rs228093	A	G	-0.1467	0.0843	21	44076260	0.0329	8.33796e-06	291
Phenyllactate (pla) levels	rs2497734	G	A	0.1845	0.9486	10	116317908	0.0412	7.39707e-06	291
Phenyllactate (pla) levels	rs2591166	C	T	0.2808	0.9684	2	155613046	0.05	1.93201e-08	291
Phenyllactate (pla) levels	rs2929556	A	G	-0.4017	0.0178	8	73883348	0.0668	1.78098e-09	291
Phenyllactate (pla) levels	rs4545145	A	G	0.114	0.8098	8	139675170	0.0227	5.37106e-07	291
Phenyllactate (pla) levels	rs4802508	A	G	-0.2209	0.0361	19	49307543	0.0491	6.77501e-06	291
Phenyllactate (pla) levels	rs55737917	A	G	-0.2914	0.0237	17	15033493	0.0627	3.40197e-06	291
Phenyllactate (pla) levels	rs56179061	C	T	-0.3388	0.0143	15	60426703	0.0738	4.42303e-06	291
Phenyllactate (pla) levels	rs56411624	T	C	-0.2766	0.0321	2	188897117	0.053	1.766e-07	291
Phenyllactate (pla) levels	rs56746257	T	C	-0.3156	0.0244	2	31207140	0.0583	6.30594e-08	291
Phenyllactate (pla) levels	rs58826130	A	T	-0.4817	0.0103	3	190927962	0.0891	6.31393e-08	291
Phenyllactate (pla) levels	rs6004919	T	C	-0.1537	0.0904	22	26455216	0.0328	2.69501e-06	291
Phenyllactate (pla) levels	rs61834179	T	C	-0.3253	0.0161	10	1641398	0.0709	4.51804e-06	291
Phenyllactate (pla) levels	rs62575390	A	G	-0.3424	0.0185	9	119576248	0.0682	5.15003e-07	291
Phenyllactate (pla) levels	rs6494160	C	T	0.3549	0.9874	15	60309000	0.08	9.29309e-06	291
Phenyllactate (pla) levels	rs66505110	G	C	-0.1552	0.0893	19	30006430	0.03	2.22101e-07	291
Phenyllactate (pla) levels	rs68051753	A	G	-0.261	0.0323	7	100811178	0.0507	2.63403e-07	291
Phenyllactate (pla) levels	rs6967642	T	C	-0.1908	0.0579	7	137156054	0.0406	2.69501e-06	291
Phenyllactate (pla) levels	rs7109369	A	G	-0.1288	0.2335	11	81655832	0.0227	1.42699e-08	291
Phenyllactate (pla) levels	rs7218836	C	T	0.0899	0.3306	17	10130742	0.0194	3.60604e-06	291
Phenyllactate (pla) levels	rs72663003	T	C	-0.3146	0.0258	4	74008605	0.0582	6.50594e-08	291
Phenyllactate (pla) levels	rs72687969	A	T	-0.2569	0.0382	9	4104403	0.0529	1.20099e-06	291
Phenyllactate (pla) levels	rs72715653	T	C	-0.49	0.017	4	178726960	0.0743	4.30824e-11	291
Phenyllactate (pla) levels	rs72736937	T	G	-0.2201	0.0465	9	79561604	0.0484	5.33396e-06	291
Phenyllactate (pla) levels	rs7291800	C	A	-0.1589	0.0767	22	43673471	0.0349	5.17202e-06	291
Phenyllactate (pla) levels	rs73119739	G	A	-0.1639	0.0848	12	42293765	0.0341	1.57199e-06	291
Phenyllactate (pla) levels	rs7313908	G	C	-0.2525	0.0279	12	23475377	0.0565	7.84603e-06	291
Phenyllactate (pla) levels	rs73182245	G	A	-0.2543	0.0349	8	5478305	0.0496	3.01002e-07	291
Phenyllactate (pla) levels	rs73215836	T	C	-0.3277	0.0206	2	16410764	0.0648	4.21803e-07	291
Phenyllactate (pla) levels	rs73375550	G	A	-0.4234	0.0131	18	1279172	0.0947	7.82204e-06	291
Phenyllactate (pla) levels	rs73981273	G	A	-0.3075	0.0202	17	18899374	0.0693	9.05795e-06	291
Phenyllactate (pla) levels	rs74423571	C	T	-0.2257	0.034	9	126371386	0.0493	4.60098e-06	291
Phenyllactate (pla) levels	rs75253829	A	G	-0.2792	0.0272	5	159863072	0.0568	8.82999e-07	291
Phenyllactate (pla) levels	rs75990506	A	T	-0.4776	0.0152	5	163390691	0.1008	2.133e-06	291
Phenyllactate (pla) levels	rs76997862	T	A	-0.2881	0.0196	11	25822174	0.0642	7.23702e-06	291
Phenyllactate (pla) levels	rs77192455	G	C	-0.2852	0.0311	3	186709518	0.0514	2.88802e-08	291
Phenyllactate (pla) levels	rs7782464	T	C	-0.0945	0.2797	7	37570492	0.0199	2.146e-06	291
Phenyllactate (pla) levels	rs78519201	A	G	-0.2249	0.0316	4	120951207	0.049	4.50205e-06	291
Phenyllactate (pla) levels	rs78779410	A	G	-0.6124	0.009	9	104197049	0.1124	5.07505e-08	291
Phenyllactate (pla) levels	rs78927019	T	C	-0.3661	0.0194	12	5101299	0.0696	1.42699e-07	291
Phenyllactate (pla) levels	rs80095162	A	G	-0.1891	0.0586	14	87740670	0.0398	1.97401e-06	291
Phenyllactate (pla) levels	rs9374649	A	T	-0.3472	0.0225	6	117624188	0.0641	6.03698e-08	291
3-(3-amino-3-carboxypropyl)uridine levels	rs112088237	T	G	0.1206	0.0376	2	168573833	0.0259	3.11903e-06	291
3-(3-amino-3-carboxypropyl)uridine levels	rs12575893	T	A	0.0791	0.1076	11	113627908	0.017	3.323e-06	291
3-(3-amino-3-carboxypropyl)uridine levels	rs12923691	G	A	0.0468	0.3525	16	88117987	0.0105	7.753e-06	291
3-(3-amino-3-carboxypropyl)uridine levels	rs13229802	G	A	0.0491	0.3584	7	47675926	0.0108	6.09607e-06	291
3-(3-amino-3-carboxypropyl)uridine levels	rs2503979	G	A	-0.0507	0.7323	6	67840010	0.0112	5.837e-06	291
3-(3-amino-3-carboxypropyl)uridine levels	rs60859377	G	C	-0.0811	0.0895	1	247507598	0.0178	4.917e-06	291
3-(3-amino-3-carboxypropyl)uridine levels	rs7168791	C	A	-0.0516	0.7342	15	80399687	0.0115	7.14496e-06	291
3-(3-amino-3-carboxypropyl)uridine levels	rs76297369	G	A	0.1371	0.0369	13	23709081	0.0268	3.13502e-07	291
Gluconate levels	rs117394010	G	A	0.1585	0.0394	14	55156172	0.0305	2.02102e-07	291
Gluconate levels	rs11751686	A	G	0.2471	0.0136	6	105427232	0.0559	9.68389e-06	291
Gluconate levels	rs11843333	T	A	0.0735	0.1814	13	103581455	0.0158	3.19897e-06	291
Gluconate levels	rs11917642	A	G	0.1734	0.0275	3	119119278	0.0386	6.95905e-06	291
Gluconate levels	rs12408548	C	T	0.153	0.0401	1	110821166	0.0303	4.31599e-07	291
Gluconate levels	rs12712328	C	A	-0.0967	0.9206	2	32654636	0.0217	8.03804e-06	291
Gluconate levels	rs138039230	A	G	0.3837	0.0056	10	129629748	0.0848	6.02102e-06	291
Gluconate levels	rs138673030	C	T	0.126	0.0532	9	141046950	0.0285	9.47305e-06	291
Gluconate levels	rs139969551	T	C	0.2344	0.0176	18	65391152	0.0486	1.38998e-06	291
Gluconate levels	rs140154925	A	G	0.255	0.0156	10	14820055	0.049	1.97301e-07	291
Gluconate levels	rs145530098	T	C	0.2239	0.0156	15	79099147	0.0488	4.492e-06	291
Gluconate levels	rs149857136	T	C	0.3096	0.0123	3	24311743	0.0537	8.18408e-09	291
Gluconate levels	rs1764975	A	T	-0.0709	0.8105	20	4101290	0.0148	1.80198e-06	291
Gluconate levels	rs17808132	A	C	0.1502	0.0355	18	72065078	0.0334	6.78594e-06	291
Gluconate levels	rs180845128	G	C	0.1867	0.0216	5	156887389	0.0418	8.04192e-06	291
Gluconate levels	rs1887656	A	G	0.0917	0.1145	13	27445339	0.02	4.72302e-06	291
Gluconate levels	rs2165494	A	T	-0.098	0.0913	5	111966878	0.0221	8.90102e-06	291
Gluconate levels	rs2489320	C	T	-0.1084	0.9119	1	225189237	0.0229	2.119e-06	291
Gluconate levels	rs2841616	T	C	-0.0564	0.5086	1	215173838	0.0123	4.17004e-06	291
Gluconate levels	rs3098326	C	G	0.2677	0.0121	2	231730803	0.0558	1.62701e-06	291
Gluconate levels	rs35932279	T	C	-0.1365	0.0344	6	26346514	0.0305	7.39503e-06	291
Gluconate levels	rs3733510	A	G	0.1419	0.0383	4	20611629	0.0312	5.21999e-06	291
Gluconate levels	rs3802367	C	T	-0.0793	0.8083	9	130164818	0.0168	2.39999e-06	291
Gluconate levels	rs4741472	T	G	-0.0568	0.6007	9	15172627	0.0126	6.74497e-06	291
Gluconate levels	rs4808387	C	T	-0.0617	0.2856	19	14839160	0.0139	8.682e-06	291
Gluconate levels	rs55757634	C	A	0.0588	0.3211	3	2355498	0.0133	9.74092e-06	291
Gluconate levels	rs57482699	C	T	0.2322	0.0181	16	27737743	0.0441	1.41e-07	291
Gluconate levels	rs5755496	G	A	0.1029	0.0803	22	35398977	0.0223	4.08197e-06	291
Gluconate levels	rs72929778	A	T	0.1938	0.019	11	58600789	0.0436	8.97098e-06	291
Gluconate levels	rs73039639	A	G	0.0633	0.2374	7	3670333	0.0137	4.10601e-06	291
Gluconate levels	rs73213462	C	T	0.2899	0.0119	7	119853461	0.0597	1.18599e-06	291
Gluconate levels	rs74397423	T	C	0.3276	0.0111	2	213827083	0.0632	2.18298e-07	291
Gluconate levels	rs74676455	A	G	0.2339	0.0181	16	82610621	0.041	1.17001e-08	291
Gluconate levels	rs77585244	G	A	0.1823	0.0224	5	128641104	0.0411	9.39291e-06	291
Gluconate levels	rs7801155	C	T	-0.1235	0.0533	7	109243253	0.0279	9.60307e-06	291
Gluconate levels	rs7847753	C	T	0.0638	0.3054	9	4163904	0.0138	3.60803e-06	291
Gluconate levels	rs897710	C	T	0.0605	0.3127	5	6762770	0.0132	4.81205e-06	291
Indoleacetate levels	rs10196832	C	T	-0.3639	0.0307	2	177011655	0.0774	2.59902e-06	291
Indoleacetate levels	rs10503198	C	G	-0.1863	0.1702	8	3026578	0.0395	2.42399e-06	291
Indoleacetate levels	rs10833517	A	G	-0.149	0.2508	11	21381661	0.0336	9.20301e-06	291
Indoleacetate levels	rs11192857	T	G	-0.1735	0.1717	10	108135861	0.0362	1.66901e-06	291
Indoleacetate levels	rs11230579	A	G	0.3083	0.0502	11	60817906	0.0644	1.70699e-06	291
Indoleacetate levels	rs112477459	A	G	-0.3745	0.0445	7	105611191	0.0675	2.84603e-08	291
Indoleacetate levels	rs112592619	T	C	-0.1843	0.1415	4	88242629	0.0404	4.92799e-06	291
Indoleacetate levels	rs114050932	A	G	-0.2801	0.0583	1	80930692	0.0622	6.78094e-06	291
Indoleacetate levels	rs118152522	A	T	-0.61	0.013	12	74133668	0.1296	2.49799e-06	291
Indoleacetate levels	rs12899909	T	G	-0.2453	0.1005	15	54410399	0.0474	2.27101e-07	291
Indoleacetate levels	rs140939496	A	C	-0.409	0.0281	10	96100094	0.0922	9.09599e-06	291
Indoleacetate levels	rs147801719	T	C	-0.6497	0.0164	8	42633785	0.1343	1.30801e-06	291
Indoleacetate levels	rs149989810	A	G	-0.5759	0.0195	14	46764205	0.1257	4.63298e-06	291
Indoleacetate levels	rs151159466	T	C	-0.3102	0.0553	4	143547080	0.0612	4.06397e-07	291
Indoleacetate levels	rs2295217	T	C	0.1489	0.2481	14	94568776	0.0318	2.74998e-06	291
Indoleacetate levels	rs28878226	T	C	-0.3393	0.0366	4	97670084	0.0747	5.61306e-06	291
Indoleacetate levels	rs310617	G	A	-0.1238	0.5487	20	62126185	0.0267	3.59402e-06	291
Indoleacetate levels	rs40133	A	G	-0.5096	0.0243	5	33940989	0.0934	4.79601e-08	291
Indoleacetate levels	rs57315506	A	G	-0.4375	0.0233	11	12260358	0.0943	3.46897e-06	291
Indoleacetate levels	rs57900069	T	A	-0.3082	0.0489	7	128426233	0.0696	9.4241e-06	291
Indoleacetate levels	rs62585968	A	G	-0.4244	0.0251	9	132957837	0.0959	9.63896e-06	291
Indoleacetate levels	rs7035502	A	G	-0.1269	0.5209	9	113311710	0.028	5.67401e-06	291
Indoleacetate levels	rs71308074	T	C	-0.5954	0.0138	3	55100039	0.1258	2.20999e-06	291
Indoleacetate levels	rs72832442	G	C	-0.2621	0.0726	17	48427982	0.0528	6.71305e-07	291
Indoleacetate levels	rs75102289	A	G	-0.4535	0.0201	2	79380443	0.1005	6.37104e-06	291
Indoleacetate levels	rs75221051	C	G	0.2714	0.0619	15	94148016	0.0595	5.09003e-06	291
Indoleacetate levels	rs75306076	C	T	-0.4181	0.0223	2	160461164	0.0939	8.54594e-06	291
Indoleacetate levels	rs77674939	C	T	-0.3979	0.0288	2	215576367	0.0879	6.01395e-06	291
Indoleacetate levels	rs77802772	A	G	-0.7452	0.0118	13	73658447	0.1334	2.29198e-08	291
Indoleacetate levels	rs77988296	T	C	-0.3425	0.0311	5	133142528	0.0748	4.655e-06	291
Indoleacetate levels	rs79761604	T	C	-0.3215	0.0411	4	4779652	0.0724	8.94396e-06	291
Argininosuccinate levels	rs10751645	G	T	0.2086	0.88	11	288003	0.0424	8.47403e-07	291
Argininosuccinate levels	rs10907214	A	G	-0.1329	0.2929	1	5504553	0.029	4.46498e-06	291
Argininosuccinate levels	rs11109672	A	G	-0.3104	0.0563	12	99315850	0.0643	1.38e-06	291
Argininosuccinate levels	rs11173476	C	T	0.1344	0.3984	12	60854597	0.0286	2.59902e-06	291
Argininosuccinate levels	rs111924941	C	T	-0.4647	0.0239	13	107987179	0.0984	2.326e-06	291
Argininosuccinate levels	rs11199251	G	A	0.1516	0.3267	10	122025451	0.0325	3.20501e-06	291
Argininosuccinate levels	rs114524444	G	A	-0.1852	0.1344	2	18711501	0.0406	5.13996e-06	291
Argininosuccinate levels	rs114927933	T	C	-0.2577	0.0617	10	104090311	0.0577	7.89696e-06	291
Argininosuccinate levels	rs11513733	A	T	-0.2141	0.1142	12	113422313	0.046	3.17797e-06	291
Argininosuccinate levels	rs115527748	G	A	-0.3911	0.0277	5	108818868	0.088	8.74299e-06	291
Argininosuccinate levels	rs116166718	C	A	-0.5568	0.0194	4	187812394	0.1079	2.46297e-07	291
Argininosuccinate levels	rs117808689	A	C	-0.4955	0.0177	7	108247788	0.109	5.44302e-06	291
Argininosuccinate levels	rs143045856	C	T	-0.2592	0.0613	8	60195916	0.0586	9.68791e-06	291
Argininosuccinate levels	rs147098309	A	G	-0.36	0.0292	6	157500968	0.0755	1.88799e-06	291
Argininosuccinate levels	rs1957478	T	C	0.2671	0.9328	14	29523110	0.0593	6.52499e-06	291
Argininosuccinate levels	rs2244984	C	T	-0.1571	0.262	12	82408722	0.0314	5.75294e-07	291
Argininosuccinate levels	rs2275674	C	T	-0.1659	0.2332	1	159527480	0.0355	2.96797e-06	291
Argininosuccinate levels	rs35705010	T	A	-0.728	0.0145	6	51537274	0.1155	2.96599e-10	291
Argininosuccinate levels	rs4259905	T	G	0.1574	0.8006	12	24313334	0.0347	5.92898e-06	291
Argininosuccinate levels	rs553347227	T	A	-0.2863	0.0555	4	67199374	0.0617	3.53802e-06	291
Argininosuccinate levels	rs55762900	T	C	-0.2652	0.0734	17	46605231	0.0585	5.79602e-06	291
Argininosuccinate levels	rs55865364	G	A	-0.476	0.0223	1	196901329	0.0974	1.012e-06	291
Argininosuccinate levels	rs62489069	G	A	0.1512	0.2892	8	11338383	0.0317	1.81301e-06	291
Argininosuccinate levels	rs72791757	G	A	-0.3261	0.0519	5	122823782	0.0658	7.305e-07	291
Argininosuccinate levels	rs73179950	T	C	-0.2497	0.0777	3	121320269	0.0527	2.121e-06	291
Argininosuccinate levels	rs73181231	G	A	-0.3955	0.0265	3	169894991	0.0884	7.65103e-06	291
Argininosuccinate levels	rs73567619	T	C	-0.314	0.0508	9	137188940	0.067	2.80298e-06	291
Argininosuccinate levels	rs73620742	A	G	-0.4322	0.031	20	57826364	0.0866	6.03601e-07	291
Argininosuccinate levels	rs74372983	T	C	-0.2795	0.0528	14	104245034	0.0607	4.12098e-06	291
Argininosuccinate levels	rs76305905	T	C	-0.3218	0.0538	2	78584632	0.0647	6.62003e-07	291
Argininosuccinate levels	rs77942143	G	A	-0.626	0.0169	12	1321953	0.1165	7.65103e-08	291
Argininosuccinate levels	rs877527	C	T	-0.1406	0.6485	6	38136784	0.03	2.87501e-06	291
Benzoate levels	rs1075149	T	C	-0.0881	0.2095	18	26217474	0.0195	6.18201e-06	291
Benzoate levels	rs11046740	T	G	0.1221	0.0915	12	23180892	0.0262	3.07999e-06	291
Benzoate levels	rs111560867	T	C	0.3074	0.0142	5	80366494	0.0676	5.33298e-06	291
Benzoate levels	rs111865472	T	G	0.3004	0.0175	5	163160726	0.058	2.25398e-07	291
Benzoate levels	rs113746308	T	C	0.4006	0.0086	19	55447014	0.0858	3.05e-06	291
Benzoate levels	rs114019085	T	C	0.2518	0.0325	5	152326364	0.0453	2.80401e-08	291
Benzoate levels	rs114511014	G	C	0.2209	0.0292	4	44501568	0.0474	3.21603e-06	291
Benzoate levels	rs114722875	G	A	-0.5264	0.0054	1	108190038	0.11	1.71601e-06	291
Benzoate levels	rs115594835	A	C	0.3769	0.0127	6	51593142	0.0829	5.54e-06	291
Benzoate levels	rs116958828	T	C	0.1662	0.057	9	100584083	0.0373	8.57097e-06	291
Benzoate levels	rs117550208	T	C	0.4807	0.0056	6	113844015	0.1084	9.15503e-06	291
Benzoate levels	rs11854205	T	C	0.1367	0.073	15	93794251	0.0303	6.41697e-06	291
Benzoate levels	rs12090448	A	G	0.1483	0.0773	1	82203562	0.0282	1.47601e-07	291
Benzoate levels	rs12153318	A	G	0.0828	0.3161	5	171203122	0.0175	2.32402e-06	291
Benzoate levels	rs1245326	T	C	-0.1927	0.9625	14	27501031	0.0423	5.23902e-06	291
Benzoate levels	rs1420934	A	G	-0.095	0.7354	14	87265529	0.018	1.30701e-07	291
Benzoate levels	rs144296229	A	C	0.2727	0.0141	4	58694328	0.0605	6.60998e-06	291
Benzoate levels	rs149152722	A	T	0.2767	0.0293	11	29139072	0.0499	2.90503e-08	291
Benzoate levels	rs149690291	T	C	0.3299	0.0137	12	119998443	0.071	3.36899e-06	291
Benzoate levels	rs150639456	A	G	0.2332	0.0232	18	34870959	0.0522	7.91298e-06	291
Benzoate levels	rs16870106	T	G	0.1317	0.0942	8	104121049	0.0255	2.36597e-07	291
Benzoate levels	rs205163	A	G	-0.0882	0.246	16	25596440	0.0199	8.85197e-06	291
Benzoate levels	rs2256262	A	T	-0.137	0.8915	10	84471213	0.0264	1.99802e-07	291
Benzoate levels	rs2390235	C	A	0.1155	0.1052	4	122565377	0.0255	6.03295e-06	291
Benzoate levels	rs2611246	C	T	0.0716	0.4238	4	166598495	0.0159	6.34395e-06	291
Benzoate levels	rs266638	T	C	-0.241	0.0223	5	125676868	0.0536	7.01698e-06	291
Benzoate levels	rs28634129	T	C	0.3263	0.012	7	98831939	0.0736	9.41196e-06	291
Benzoate levels	rs35247600	C	T	0.0876	0.3142	1	201987380	0.0174	4.77804e-07	291
Benzoate levels	rs35835286	T	G	0.1321	0.0986	3	190740	0.0278	2.03301e-06	291
Benzoate levels	rs35958750	T	C	0.0981	0.1699	15	54204243	0.0207	2.173e-06	291
Benzoate levels	rs4546775	C	T	0.0783	0.2957	9	134971276	0.0172	5.39002e-06	291
Benzoate levels	rs519991	T	C	0.0716	0.5268	11	117711562	0.0156	4.26904e-06	291
Benzoate levels	rs55642214	A	G	0.1099	0.1263	16	85168560	0.0241	5.21399e-06	291
Benzoate levels	rs55688553	T	C	0.2047	0.034	9	117557293	0.0435	2.60597e-06	291
Benzoate levels	rs557421	C	T	0.0765	0.5362	6	12248805	0.0172	8.79893e-06	291
Benzoate levels	rs56341809	G	A	-0.1432	0.0635	2	135123488	0.0318	6.62201e-06	291
Benzoate levels	rs59778363	C	T	0.1588	0.0707	6	25137985	0.0324	9.38901e-07	291
Benzoate levels	rs59829944	A	C	0.1256	0.1058	1	25207136	0.0266	2.31201e-06	291
Benzoate levels	rs59841864	C	T	0.0838	0.343	5	26199664	0.0172	1.04901e-06	291
Benzoate levels	rs61253998	G	A	0.1459	0.0697	15	71825948	0.0322	5.71005e-06	291
Benzoate levels	rs61940895	G	C	0.2019	0.0389	12	106006259	0.0424	1.957e-06	291
Benzoate levels	rs62173318	A	G	0.2226	0.0263	2	154915666	0.0504	9.98895e-06	291
Benzoate levels	rs62502119	T	C	0.3379	0.0171	8	15542856	0.0696	1.21199e-06	291
Benzoate levels	rs62583467	G	A	0.2951	0.019	9	106796337	0.0644	4.52898e-06	291
Benzoate levels	rs6426029	C	T	-0.0948	0.2212	1	38131269	0.0209	5.72704e-06	291
Benzoate levels	rs711254	G	A	-0.0891	0.6741	2	36680848	0.0191	2.91501e-06	291
Benzoate levels	rs72648992	G	A	0.2793	0.0243	2	179578159	0.0518	7.07604e-08	291
Benzoate levels	rs72712515	G	A	0.2316	0.0242	14	63637309	0.0522	9.03795e-06	291
Benzoate levels	rs73149720	T	C	0.2733	0.0209	7	80923689	0.0564	1.25e-06	291
Benzoate levels	rs73185704	A	C	0.1056	0.166	3	183852775	0.0223	2.073e-06	291
Benzoate levels	rs73439374	A	G	0.2	0.0328	7	123283234	0.0409	1.044e-06	291
Benzoate levels	rs74792748	T	A	0.3086	0.016	14	80131221	0.0698	9.85803e-06	291
Benzoate levels	rs75024337	A	G	0.1915	0.0426	16	8450962	0.0425	6.54696e-06	291
Benzoate levels	rs75116337	C	T	0.2547	0.0238	8	55914981	0.0511	6.223e-07	291
Benzoate levels	rs76146397	G	T	0.6768	0.0035	13	88005257	0.132	2.96797e-07	291
Benzoate levels	rs76290191	C	T	0.2118	0.0341	21	36197249	0.0466	5.43501e-06	291
Benzoate levels	rs76648121	A	G	-0.2033	0.0361	3	164041926	0.0455	7.95591e-06	291
Benzoate levels	rs76818916	C	T	-0.2065	0.0395	11	85652869	0.0446	3.65704e-06	291
Benzoate levels	rs77570815	T	C	0.2622	0.0227	10	120272484	0.0568	3.90202e-06	291
Benzoate levels	rs77640146	A	G	0.2943	0.0158	12	133090444	0.0654	6.89001e-06	291
Benzoate levels	rs77685103	T	C	0.2621	0.0208	11	13428513	0.0564	3.33703e-06	291
Benzoate levels	rs7828056	C	A	0.182	0.043	8	26516038	0.0405	7.11197e-06	291
Benzoate levels	rs78361177	G	A	0.1827	0.0495	13	59461967	0.0398	4.44898e-06	291
Benzoate levels	rs79089076	G	A	0.2513	0.0338	3	137210252	0.0483	1.99301e-07	291
Benzoate levels	rs9539551	G	C	-0.1457	0.9406	13	63270659	0.0324	6.67898e-06	291
3-methoxytyramine sulfate levels	rs10031652	A	G	0.0739	0.5941	4	31875530	0.0158	3.094e-06	291
3-methoxytyramine sulfate levels	rs1028893	G	A	-0.0863	0.2067	9	26460924	0.0189	5.01395e-06	291
3-methoxytyramine sulfate levels	rs10881013	A	G	-0.0736	0.5811	12	47327801	0.0153	1.44501e-06	291
3-methoxytyramine sulfate levels	rs10913075	C	G	-0.1196	0.083	1	175732879	0.0258	3.59898e-06	291
3-methoxytyramine sulfate levels	rs114491920	G	A	-0.2209	0.0241	10	75776024	0.0488	6.02907e-06	291
3-methoxytyramine sulfate levels	rs116951801	A	G	-0.236	0.0298	19	8095488	0.0436	6.31306e-08	291
3-methoxytyramine sulfate levels	rs118001270	C	T	-0.233	0.0239	12	10012101	0.0464	5.20295e-07	291
3-methoxytyramine sulfate levels	rs12208446	A	G	-0.102	0.1474	6	54599513	0.0224	5.39498e-06	291
3-methoxytyramine sulfate levels	rs13034969	C	G	0.2347	0.0312	2	130119329	0.0438	8.63794e-08	291
3-methoxytyramine sulfate levels	rs138290069	A	G	-0.3269	0.0138	8	82959120	0.0645	3.99402e-07	291
3-methoxytyramine sulfate levels	rs143614889	C	T	-0.2914	0.0138	22	31554880	0.0643	5.92598e-06	291
3-methoxytyramine sulfate levels	rs144222631	T	C	-0.208	0.0391	5	165302047	0.0418	6.44407e-07	291
3-methoxytyramine sulfate levels	rs150638293	G	A	-0.5557	0.0056	6	69598275	0.1023	5.60402e-08	291
3-methoxytyramine sulfate levels	rs28516673	A	G	-0.1407	0.0712	14	91681397	0.0297	2.11198e-06	291
3-methoxytyramine sulfate levels	rs34417648	A	G	0.1111	0.124	8	9655439	0.0236	2.476e-06	291
3-methoxytyramine sulfate levels	rs36103490	A	C	0.1971	0.0321	4	24183597	0.0444	8.99891e-06	291
3-methoxytyramine sulfate levels	rs4077000	C	T	0.1223	0.1072	5	33617591	0.0246	6.70595e-07	291
3-methoxytyramine sulfate levels	rs55881966	G	A	-0.0767	0.2553	17	72798160	0.0168	4.63799e-06	291
3-methoxytyramine sulfate levels	rs6044901	C	T	-0.1061	0.1353	20	1812229	0.0218	1.166e-06	291
3-methoxytyramine sulfate levels	rs61984190	A	C	-0.1612	0.0488	14	84814188	0.0364	9.5159e-06	291
3-methoxytyramine sulfate levels	rs62434175	G	A	-0.078	0.3222	6	138063325	0.0159	9.72501e-07	291
3-methoxytyramine sulfate levels	rs7326027	G	A	-0.1449	0.0535	13	78097952	0.0321	6.57098e-06	291
3-methoxytyramine sulfate levels	rs7498627	T	C	-0.078	0.3649	16	80769567	0.0154	4.15997e-07	291
3-methoxytyramine sulfate levels	rs75718581	T	A	-0.2435	0.018	2	80396387	0.0511	1.902e-06	291
3-methoxytyramine sulfate levels	rs75989721	C	T	0.0823	0.29	5	33871466	0.0168	1.022e-06	291
3-methoxytyramine sulfate levels	rs76241404	A	C	-0.1508	0.0504	5	100523292	0.0338	8.14104e-06	291
3-methoxytyramine sulfate levels	rs7680485	A	T	-0.3608	0.009	4	144357506	0.0806	7.70903e-06	291
3-methoxytyramine sulfate levels	rs78902999	C	T	-0.7253	0.0034	12	108762335	0.1238	4.71704e-09	291
3-methoxytyramine sulfate levels	rs79338562	C	T	-0.1933	0.0342	3	112825287	0.0418	3.68197e-06	291
3-methoxytyramine sulfate levels	rs79551293	C	T	-0.1345	0.0708	4	124585393	0.0301	7.78897e-06	291
3-methoxytyramine sulfate levels	rs79658836	C	T	-0.2372	0.0292	2	143197216	0.0501	2.15199e-06	291

## Sheet: Table S5
Table S5. MR result of 338 CSF metabolites on TBI
exposure ID	exposure	outcome	Methods	nsnp	beta	se	pval	OR
ebi-a-GCST90025999	Glucose levels	TBI_KALSetal	Inverse variance weighted	34	0.136683	0.327468	0.676391	1.15 (0.6, 2.18)
ebi-a-GCST90025999	Glucose levels	TBI_KALSetal	MR Egger	34	1.16038	0.650782	0.0840652	3.19 (0.89, 11.43)
ebi-a-GCST90025999	Glucose levels	TBI_KALSetal	Weighted median	34	-0.0286701	0.461917	0.950509	0.97 (0.39, 2.4)
ebi-a-GCST90025999	Glucose levels	TBI_KALSetal	Weighted mode	34	-0.0533768	0.898095	0.952965	0.95 (0.16, 5.51)
ebi-a-GCST90026000	Creatinine levels	TBI_KALSetal	Inverse variance weighted	21	0.51991	0.481942	0.280685	1.68 (0.65, 4.33)
ebi-a-GCST90026000	Creatinine levels	TBI_KALSetal	MR Egger	21	1.29453	1.28738	0.327264	3.65 (0.29, 45.5)
ebi-a-GCST90026000	Creatinine levels	TBI_KALSetal	Weighted median	21	0.466161	0.672177	0.48799	1.59 (0.43, 5.95)
ebi-a-GCST90026000	Creatinine levels	TBI_KALSetal	Weighted mode	21	-0.70647	1.15474	0.547564	0.49 (0.05, 4.74)
ebi-a-GCST90026001	Urate levels	TBI_KALSetal	Inverse variance weighted	26	0.138684	0.166853	0.405874	1.15 (0.83, 1.59)
ebi-a-GCST90026001	Urate levels	TBI_KALSetal	MR Egger	26	-0.693558	0.484722	0.16537	0.5 (0.19, 1.29)
ebi-a-GCST90026001	Urate levels	TBI_KALSetal	Weighted median	26	-0.0340507	0.230064	0.882338	0.97 (0.62, 1.52)
ebi-a-GCST90026001	Urate levels	TBI_KALSetal	Weighted mode	26	-0.355962	0.46879	0.454762	0.7 (0.28, 1.76)
ebi-a-GCST90026002	Bilirubin (z,z) levels	TBI_KALSetal	Inverse variance weighted	40	-0.0117379	0.0706037	0.86796	0.99 (0.86, 1.14)
ebi-a-GCST90026002	Bilirubin (z,z) levels	TBI_KALSetal	MR Egger	40	0.0820248	0.142633	0.56863	1.09 (0.82, 1.44)
ebi-a-GCST90026002	Bilirubin (z,z) levels	TBI_KALSetal	Weighted median	40	-0.0449395	0.0976801	0.645467	0.96 (0.79, 1.16)
ebi-a-GCST90026002	Bilirubin (z,z) levels	TBI_KALSetal	Weighted mode	40	-0.0602933	0.167791	0.721282	0.94 (0.68, 1.31)
ebi-a-GCST90026003	Cholesterol levels	TBI_KALSetal	Inverse variance weighted	63	0.0395708	0.10169	0.69718	1.04 (0.85, 1.27)
ebi-a-GCST90026003	Cholesterol levels	TBI_KALSetal	MR Egger	63	0.0181804	0.169942	0.915156	1.02 (0.73, 1.42)
ebi-a-GCST90026003	Cholesterol levels	TBI_KALSetal	Weighted median	63	0.0811188	0.159885	0.611903	1.08 (0.79, 1.48)
ebi-a-GCST90026003	Cholesterol levels	TBI_KALSetal	Weighted mode	63	0.374505	0.280412	0.186578	1.45 (0.84, 2.52)
ebi-a-GCST90026004	Lysine levels	TBI_KALSetal	Inverse variance weighted	21	-0.358527	0.313193	0.252314	0.7 (0.38, 1.29)
ebi-a-GCST90026004	Lysine levels	TBI_KALSetal	MR Egger	21	0.291226	0.676612	0.671734	1.34 (0.36, 5.04)
ebi-a-GCST90026004	Lysine levels	TBI_KALSetal	Weighted median	21	-0.0934056	0.447777	0.834762	0.91 (0.38, 2.19)
ebi-a-GCST90026004	Lysine levels	TBI_KALSetal	Weighted mode	21	0.0551586	0.707146	0.938602	1.06 (0.26, 4.23)
ebi-a-GCST90026005	Tyrosine levels	TBI_KALSetal	Inverse variance weighted	24	-0.299087	0.241114	0.214813	0.74 (0.46, 1.19)
ebi-a-GCST90026005	Tyrosine levels	TBI_KALSetal	MR Egger	24	-0.483206	0.520896	0.363658	0.62 (0.22, 1.71)
ebi-a-GCST90026005	Tyrosine levels	TBI_KALSetal	Weighted median	24	-0.463094	0.327226	0.157007	0.63 (0.33, 1.2)
ebi-a-GCST90026005	Tyrosine levels	TBI_KALSetal	Weighted mode	24	-0.622302	0.542384	0.263034	0.54 (0.19, 1.55)
ebi-a-GCST90026006	Pyroglutamine levels	TBI_KALSetal	Inverse variance weighted	23	-0.214458	0.13616	0.115246	0.81 (0.62, 1.05)
ebi-a-GCST90026006	Pyroglutamine levels	TBI_KALSetal	MR Egger	23	0.348371	0.320386	0.289207	1.42 (0.76, 2.65)
ebi-a-GCST90026006	Pyroglutamine levels	TBI_KALSetal	Weighted median	23	-0.0948669	0.187843	0.613537	0.91 (0.63, 1.31)
ebi-a-GCST90026006	Pyroglutamine levels	TBI_KALSetal	Weighted mode	23	0.0291387	0.345463	0.933544	1.03 (0.52, 2.03)
ebi-a-GCST90026007	Cortisol levels	TBI_KALSetal	Inverse variance weighted	52	-0.0494845	0.0925151	0.592733	0.95 (0.79, 1.14)
ebi-a-GCST90026007	Cortisol levels	TBI_KALSetal	MR Egger	52	-0.136742	0.171392	0.428741	0.87 (0.62, 1.22)
ebi-a-GCST90026007	Cortisol levels	TBI_KALSetal	Weighted median	52	-0.0795906	0.138133	0.564488	0.92 (0.7, 1.21)
ebi-a-GCST90026007	Cortisol levels	TBI_KALSetal	Weighted mode	52	-0.061846	0.233316	0.792021	0.94 (0.6, 1.49)
ebi-a-GCST90026008	Lactate levels	TBI_KALSetal	Inverse variance weighted	23	-0.554853	0.355919	0.119013	0.57 (0.29, 1.15)
ebi-a-GCST90026008	Lactate levels	TBI_KALSetal	MR Egger	23	-0.941048	0.923893	0.32	0.39 (0.06, 2.39)
ebi-a-GCST90026008	Lactate levels	TBI_KALSetal	Weighted median	23	-0.854843	0.485226	0.0781128	0.43 (0.16, 1.1)
ebi-a-GCST90026008	Lactate levels	TBI_KALSetal	Weighted mode	23	-1.16889	0.869151	0.192372	0.31 (0.06, 1.71)
ebi-a-GCST90026009	Sulfate levels	TBI_KALSetal	Inverse variance weighted	32	0.0841304	0.290985	0.772487	1.09 (0.61, 1.92)
ebi-a-GCST90026009	Sulfate levels	TBI_KALSetal	MR Egger	32	0.350705	0.636873	0.58594	1.42 (0.41, 4.95)
ebi-a-GCST90026009	Sulfate levels	TBI_KALSetal	Weighted median	32	0.0194908	0.412493	0.962313	1.02 (0.45, 2.29)
ebi-a-GCST90026009	Sulfate levels	TBI_KALSetal	Weighted mode	32	-0.338541	0.919651	0.715286	0.71 (0.12, 4.32)
ebi-a-GCST90026010	1,5-anhydroglucitol (1,5-ag) levels	TBI_KALSetal	Inverse variance weighted	79	-0.0733104	0.0564876	0.194352	0.93 (0.83, 1.04)
ebi-a-GCST90026010	1,5-anhydroglucitol (1,5-ag) levels	TBI_KALSetal	MR Egger	79	0.028089	0.0955771	0.769634	1.03 (0.85, 1.24)
ebi-a-GCST90026010	1,5-anhydroglucitol (1,5-ag) levels	TBI_KALSetal	Weighted median	79	-0.00506581	0.0796391	0.949281	0.99 (0.85, 1.16)
ebi-a-GCST90026010	1,5-anhydroglucitol (1,5-ag) levels	TBI_KALSetal	Weighted mode	79	0.022098	0.145226	0.879451	1.02 (0.77, 1.36)
ebi-a-GCST90026011	Kynurenine levels	TBI_KALSetal	Inverse variance weighted	27	0.0322492	0.161002	0.841244	1.03 (0.75, 1.42)
ebi-a-GCST90026011	Kynurenine levels	TBI_KALSetal	MR Egger	27	0.0402333	0.315459	0.899534	1.04 (0.56, 1.93)
ebi-a-GCST90026011	Kynurenine levels	TBI_KALSetal	Weighted median	27	0.12225	0.215939	0.571304	1.13 (0.74, 1.73)
ebi-a-GCST90026011	Kynurenine levels	TBI_KALSetal	Weighted mode	27	0.24155	0.380554	0.531149	1.27 (0.6, 2.68)
ebi-a-GCST90026012	Asparagine levels	TBI_KALSetal	Inverse variance weighted	22	0.156099	0.331093	0.637307	1.17 (0.61, 2.24)
ebi-a-GCST90026012	Asparagine levels	TBI_KALSetal	MR Egger	22	0.442987	0.779553	0.576185	1.56 (0.34, 7.18)
ebi-a-GCST90026012	Asparagine levels	TBI_KALSetal	Weighted median	22	0.0932482	0.450006	0.835841	1.1 (0.45, 2.65)
ebi-a-GCST90026012	Asparagine levels	TBI_KALSetal	Weighted mode	22	-0.15033	0.816098	0.855619	0.86 (0.17, 4.26)
ebi-a-GCST90026013	Glycine levels	TBI_KALSetal	Inverse variance weighted	52	-0.11916	0.141877	0.400973	0.89 (0.67, 1.17)
ebi-a-GCST90026013	Glycine levels	TBI_KALSetal	MR Egger	52	-0.264493	0.269465	0.331048	0.77 (0.45, 1.3)
ebi-a-GCST90026013	Glycine levels	TBI_KALSetal	Weighted median	52	-0.222945	0.187591	0.234652	0.8 (0.55, 1.16)
ebi-a-GCST90026013	Glycine levels	TBI_KALSetal	Weighted mode	52	-0.491487	0.403531	0.228842	0.61 (0.28, 1.35)
ebi-a-GCST90026014	Proline levels	TBI_KALSetal	Inverse variance weighted	34	-0.00420912	0.107072	0.968642	1 (0.81, 1.23)
ebi-a-GCST90026014	Proline levels	TBI_KALSetal	MR Egger	34	-0.212486	0.207356	0.313169	0.81 (0.54, 1.21)
ebi-a-GCST90026014	Proline levels	TBI_KALSetal	Weighted median	34	-0.132906	0.15601	0.394266	0.88 (0.64, 1.19)
ebi-a-GCST90026014	Proline levels	TBI_KALSetal	Weighted mode	34	-0.193738	0.246566	0.437624	0.82 (0.51, 1.34)
ebi-a-GCST90026015	Ornithine levels	TBI_KALSetal	Inverse variance weighted	31	-0.0784055	0.253233	0.756851	0.92 (0.56, 1.52)
ebi-a-GCST90026015	Ornithine levels	TBI_KALSetal	MR Egger	31	-0.859047	0.601258	0.16376	0.42 (0.13, 1.38)
ebi-a-GCST90026015	Ornithine levels	TBI_KALSetal	Weighted median	31	0.0644988	0.317025	0.838783	1.07 (0.57, 1.99)
ebi-a-GCST90026015	Ornithine levels	TBI_KALSetal	Weighted mode	31	0.0873839	0.706396	0.902375	1.09 (0.27, 4.36)
ebi-a-GCST90026016	Citrulline levels	TBI_KALSetal	Inverse variance weighted	27	0.279364	0.198531	0.159382	1.32 (0.9, 1.95)
ebi-a-GCST90026016	Citrulline levels	TBI_KALSetal	MR Egger	27	0.870872	0.512354	0.10159	2.39 (0.88, 6.52)
ebi-a-GCST90026016	Citrulline levels	TBI_KALSetal	Weighted median	27	0.331462	0.266868	0.214219	1.39 (0.83, 2.35)
ebi-a-GCST90026016	Citrulline levels	TBI_KALSetal	Weighted mode	27	0.2759	0.488082	0.576734	1.32 (0.51, 3.43)
ebi-a-GCST90026017	Acetoacetate levels	TBI_KALSetal	Inverse variance weighted	22	-0.0650955	0.065044	0.316927	0.94 (0.82, 1.06)
ebi-a-GCST90026017	Acetoacetate levels	TBI_KALSetal	MR Egger	22	-0.334123	0.18291	0.0827078	0.72 (0.5, 1.02)
ebi-a-GCST90026017	Acetoacetate levels	TBI_KALSetal	Weighted median	22	-0.0661295	0.0883242	0.45403	0.94 (0.79, 1.11)
ebi-a-GCST90026017	Acetoacetate levels	TBI_KALSetal	Weighted mode	22	-0.0324934	0.155917	0.836923	0.97 (0.71, 1.31)
ebi-a-GCST90026018	Sphingomyelin (d18:1/14:0, d16:1/16:0) levels	TBI_KALSetal	Inverse variance weighted	73	0.0422929	0.0608771	0.487227	1.04 (0.93, 1.18)
ebi-a-GCST90026018	Sphingomyelin (d18:1/14:0, d16:1/16:0) levels	TBI_KALSetal	MR Egger	73	0.299115	0.126017	0.0203237	1.35 (1.05, 1.73)
ebi-a-GCST90026018	Sphingomyelin (d18:1/14:0, d16:1/16:0) levels	TBI_KALSetal	Weighted median	73	-0.0088042	0.0816196	0.9141	0.99 (0.84, 1.16)
ebi-a-GCST90026018	Sphingomyelin (d18:1/14:0, d16:1/16:0) levels	TBI_KALSetal	Weighted mode	73	-0.0729169	0.191259	0.704142	0.93 (0.64, 1.35)
ebi-a-GCST90026019	Sphingomyelin (d18:1/18:1, d18:2/18:0) levels	TBI_KALSetal	Inverse variance weighted	57	-0.0209372	0.112882	0.852854	0.98 (0.78, 1.22)
ebi-a-GCST90026019	Sphingomyelin (d18:1/18:1, d18:2/18:0) levels	TBI_KALSetal	MR Egger	57	-0.0564108	0.218795	0.797504	0.95 (0.62, 1.45)
ebi-a-GCST90026019	Sphingomyelin (d18:1/18:1, d18:2/18:0) levels	TBI_KALSetal	Weighted median	57	0.0804465	0.165599	0.627116	1.08 (0.78, 1.5)
ebi-a-GCST90026019	Sphingomyelin (d18:1/18:1, d18:2/18:0) levels	TBI_KALSetal	Weighted mode	57	0.488351	0.326697	0.140577	1.63 (0.86, 3.09)
ebi-a-GCST90026020	Sphingomyelin (d18:1/20:0, d16:1/22:0) levels	TBI_KALSetal	Inverse variance weighted	157	-0.0187818	0.0398695	0.637583	0.98 (0.91, 1.06)
ebi-a-GCST90026020	Sphingomyelin (d18:1/20:0, d16:1/22:0) levels	TBI_KALSetal	MR Egger	157	0.0735754	0.0852564	0.389477	1.08 (0.91, 1.27)
ebi-a-GCST90026020	Sphingomyelin (d18:1/20:0, d16:1/22:0) levels	TBI_KALSetal	Weighted median	157	0.0155308	0.0568706	0.784784	1.02 (0.91, 1.14)
ebi-a-GCST90026020	Sphingomyelin (d18:1/20:0, d16:1/22:0) levels	TBI_KALSetal	Weighted mode	157	0.116247	0.132837	0.382858	1.12 (0.87, 1.46)
ebi-a-GCST90026021	Sphingomyelin (d18:1/20:1, d18:2/20:0) levels	TBI_KALSetal	Inverse variance weighted	43	0.0232426	0.0507595	0.647027	1.02 (0.93, 1.13)
ebi-a-GCST90026021	Sphingomyelin (d18:1/20:1, d18:2/20:0) levels	TBI_KALSetal	MR Egger	43	0.143291	0.110902	0.203574	1.15 (0.93, 1.43)
ebi-a-GCST90026021	Sphingomyelin (d18:1/20:1, d18:2/20:0) levels	TBI_KALSetal	Weighted median	43	-0.00752404	0.071992	0.916763	0.99 (0.86, 1.14)
ebi-a-GCST90026021	Sphingomyelin (d18:1/20:1, d18:2/20:0) levels	TBI_KALSetal	Weighted mode	43	-0.0319553	0.129053	0.80564	0.97 (0.75, 1.25)
ebi-a-GCST90026022	Sphingomyelin (d18:1/22:1, d18:2/22:0, d16:1/24:1) levels	TBI_KALSetal	Inverse variance weighted	101	0.0146825	0.0426899	0.730896	1.01 (0.93, 1.1)
ebi-a-GCST90026022	Sphingomyelin (d18:1/22:1, d18:2/22:0, d16:1/24:1) levels	TBI_KALSetal	MR Egger	101	-0.019774	0.0808124	0.807203	0.98 (0.84, 1.15)
ebi-a-GCST90026022	Sphingomyelin (d18:1/22:1, d18:2/22:0, d16:1/24:1) levels	TBI_KALSetal	Weighted median	101	-0.0333978	0.0600204	0.57791	0.97 (0.86, 1.09)
ebi-a-GCST90026022	Sphingomyelin (d18:1/22:1, d18:2/22:0, d16:1/24:1) levels	TBI_KALSetal	Weighted mode	101	-0.134308	0.141913	0.346221	0.87 (0.66, 1.15)
ebi-a-GCST90026023	Sphingomyelin (d18:1/24:1, d18:2/24:0) levels	TBI_KALSetal	Inverse variance weighted	67	0.0417068	0.0710481	0.557189	1.04 (0.91, 1.2)
ebi-a-GCST90026023	Sphingomyelin (d18:1/24:1, d18:2/24:0) levels	TBI_KALSetal	MR Egger	67	0.104207	0.122016	0.396218	1.11 (0.87, 1.41)
ebi-a-GCST90026023	Sphingomyelin (d18:1/24:1, d18:2/24:0) levels	TBI_KALSetal	Weighted median	67	0.171275	0.108798	0.115431	1.19 (0.96, 1.47)
ebi-a-GCST90026023	Sphingomyelin (d18:1/24:1, d18:2/24:0) levels	TBI_KALSetal	Weighted mode	67	0.338135	0.310936	0.280783	1.4 (0.76, 2.58)
ebi-a-GCST90026024	Sphingomyelin (d18:2/16:0, d18:1/16:1) levels	TBI_KALSetal	Inverse variance weighted	103	0.0601626	0.0538423	0.26383	1.06 (0.96, 1.18)
ebi-a-GCST90026024	Sphingomyelin (d18:2/16:0, d18:1/16:1) levels	TBI_KALSetal	MR Egger	103	0.0610643	0.110093	0.580352	1.06 (0.86, 1.32)
ebi-a-GCST90026024	Sphingomyelin (d18:2/16:0, d18:1/16:1) levels	TBI_KALSetal	Weighted median	103	0.116638	0.0743537	0.11672	1.12 (0.97, 1.3)
ebi-a-GCST90026024	Sphingomyelin (d18:2/16:0, d18:1/16:1) levels	TBI_KALSetal	Weighted mode	103	0.238603	0.177039	0.180728	1.27 (0.9, 1.8)
ebi-a-GCST90026025	Sphingomyelin (d18:2/24:1, d18:1/24:2) levels	TBI_KALSetal	Inverse variance weighted	77	-0.0855449	0.0682807	0.210263	0.92 (0.8, 1.05)
ebi-a-GCST90026025	Sphingomyelin (d18:2/24:1, d18:1/24:2) levels	TBI_KALSetal	MR Egger	77	-0.215249	0.121957	0.0816415	0.81 (0.63, 1.02)
ebi-a-GCST90026025	Sphingomyelin (d18:2/24:1, d18:1/24:2) levels	TBI_KALSetal	Weighted median	77	-0.148402	0.0952583	0.119259	0.86 (0.72, 1.04)
ebi-a-GCST90026025	Sphingomyelin (d18:2/24:1, d18:1/24:2) levels	TBI_KALSetal	Weighted mode	77	-0.28193	0.233658	0.231332	0.75 (0.48, 1.19)
ebi-a-GCST90026026	Allantoin levels	TBI_KALSetal	Inverse variance weighted	27	-0.0304663	0.145543	0.834192	0.97 (0.73, 1.29)
ebi-a-GCST90026026	Allantoin levels	TBI_KALSetal	MR Egger	27	-0.0130265	0.295072	0.965138	0.99 (0.55, 1.76)
ebi-a-GCST90026026	Allantoin levels	TBI_KALSetal	Weighted median	27	-0.180408	0.204261	0.377114	0.83 (0.56, 1.25)
ebi-a-GCST90026026	Allantoin levels	TBI_KALSetal	Weighted mode	27	-0.448431	0.424077	0.300043	0.64 (0.28, 1.47)
ebi-a-GCST90026027	Alpha-ketoglutarate levels	TBI_KALSetal	Inverse variance weighted	37	0.087085	0.160272	0.586884	1.09 (0.8, 1.49)
ebi-a-GCST90026027	Alpha-ketoglutarate levels	TBI_KALSetal	MR Egger	37	-0.0327686	0.327267	0.920814	0.97 (0.51, 1.84)
ebi-a-GCST90026027	Alpha-ketoglutarate levels	TBI_KALSetal	Weighted median	37	0.13279	0.22705	0.558648	1.14 (0.73, 1.78)
ebi-a-GCST90026027	Alpha-ketoglutarate levels	TBI_KALSetal	Weighted mode	37	0.148384	0.479191	0.758608	1.16 (0.45, 2.97)
ebi-a-GCST90026028	Dimethylglycine levels	TBI_KALSetal	Inverse variance weighted	81	-0.0120085	0.0587951	0.838164	0.99 (0.88, 1.11)
ebi-a-GCST90026028	Dimethylglycine levels	TBI_KALSetal	MR Egger	81	0.00126925	0.115376	0.99125	1 (0.8, 1.26)
ebi-a-GCST90026028	Dimethylglycine levels	TBI_KALSetal	Weighted median	81	0.05793	0.0898141	0.518928	1.06 (0.89, 1.26)
ebi-a-GCST90026028	Dimethylglycine levels	TBI_KALSetal	Weighted mode	81	0.139901	0.141882	0.327087	1.15 (0.87, 1.52)
ebi-a-GCST90026029	Glucuronate levels	TBI_KALSetal	Inverse variance weighted	194	0.0481555	0.0386293	0.212543	1.05 (0.97, 1.13)
ebi-a-GCST90026029	Glucuronate levels	TBI_KALSetal	MR Egger	194	0.224157	0.0891472	0.0127427	1.25 (1.05, 1.49)
ebi-a-GCST90026029	Glucuronate levels	TBI_KALSetal	Weighted median	194	0.088186	0.0524773	0.0928679	1.09 (0.99, 1.21)
ebi-a-GCST90026029	Glucuronate levels	TBI_KALSetal	Weighted mode	194	0.124067	0.134407	0.357124	1.13 (0.87, 1.47)
ebi-a-GCST90026030	Glycerol 3-phosphate levels	TBI_KALSetal	Inverse variance weighted	15	-0.0381861	0.0534886	0.475283	0.96 (0.87, 1.07)
ebi-a-GCST90026030	Glycerol 3-phosphate levels	TBI_KALSetal	MR Egger	15	-0.108097	0.13818	0.448059	0.9 (0.68, 1.18)
ebi-a-GCST90026030	Glycerol 3-phosphate levels	TBI_KALSetal	Weighted median	15	-0.0791334	0.0613483	0.197084	0.92 (0.82, 1.04)
ebi-a-GCST90026030	Glycerol 3-phosphate levels	TBI_KALSetal	Weighted mode	15	-0.0907637	0.0912789	0.336926	0.91 (0.76, 1.09)
ebi-a-GCST90026031	Hypoxanthine levels	TBI_KALSetal	Inverse variance weighted	13	-0.0961137	0.182181	0.597796	0.91 (0.64, 1.3)
ebi-a-GCST90026031	Hypoxanthine levels	TBI_KALSetal	MR Egger	13	0.0125956	0.785677	0.987496	1.01 (0.22, 4.72)
ebi-a-GCST90026031	Hypoxanthine levels	TBI_KALSetal	Weighted median	13	-0.132827	0.226232	0.55712	0.88 (0.56, 1.36)
ebi-a-GCST90026031	Hypoxanthine levels	TBI_KALSetal	Weighted mode	13	-0.14114	0.350366	0.694153	0.87 (0.44, 1.73)
ebi-a-GCST90026032	3-indoxyl sulfate levels	TBI_KALSetal	Inverse variance weighted	51	-9.85e-05	0.0478007	0.998357	1 (0.91, 1.1)
ebi-a-GCST90026032	3-indoxyl sulfate levels	TBI_KALSetal	MR Egger	51	-0.0155165	0.103199	0.881101	0.98 (0.8, 1.21)
ebi-a-GCST90026032	3-indoxyl sulfate levels	TBI_KALSetal	Weighted median	51	-0.0022011	0.0631703	0.972204	1 (0.88, 1.13)
ebi-a-GCST90026032	3-indoxyl sulfate levels	TBI_KALSetal	Weighted mode	51	0.00385661	0.133674	0.977098	1 (0.77, 1.3)
ebi-a-GCST90026033	Inosine levels	TBI_KALSetal	Inverse variance weighted	30	-0.431868	0.23792	0.0694963	0.65 (0.41, 1.04)
ebi-a-GCST90026033	Inosine levels	TBI_KALSetal	MR Egger	30	-0.806588	0.482024	0.105399	0.45 (0.17, 1.15)
ebi-a-GCST90026033	Inosine levels	TBI_KALSetal	Weighted median	30	-0.15528	0.34623	0.653802	0.86 (0.43, 1.69)
ebi-a-GCST90026033	Inosine levels	TBI_KALSetal	Weighted mode	30	-0.0498293	0.578792	0.931985	0.95 (0.31, 2.96)
ebi-a-GCST90026034	Malate levels	TBI_KALSetal	Inverse variance weighted	35	0.412569	0.38993	0.290029	1.51 (0.7, 3.24)
ebi-a-GCST90026034	Malate levels	TBI_KALSetal	MR Egger	35	0.417152	0.764518	0.588982	1.52 (0.34, 6.79)
ebi-a-GCST90026034	Malate levels	TBI_KALSetal	Weighted median	35	0.109862	0.494461	0.82417	1.12 (0.42, 2.94)
ebi-a-GCST90026034	Malate levels	TBI_KALSetal	Weighted mode	35	0.0709586	0.925906	0.939362	1.07 (0.17, 6.59)
ebi-a-GCST90026035	Taurine levels	TBI_KALSetal	Inverse variance weighted	22	-0.265609	0.278793	0.340736	0.77 (0.44, 1.32)
ebi-a-GCST90026035	Taurine levels	TBI_KALSetal	MR Egger	22	-2.02929	1.02204	0.0609681	0.13 (0.02, 0.97)
ebi-a-GCST90026035	Taurine levels	TBI_KALSetal	Weighted median	22	-0.332721	0.383368	0.385455	0.72 (0.34, 1.52)
ebi-a-GCST90026035	Taurine levels	TBI_KALSetal	Weighted mode	22	-0.437094	0.741746	0.561962	0.65 (0.15, 2.76)
ebi-a-GCST90026036	Uridine levels	TBI_KALSetal	Inverse variance weighted	20	0.206271	0.230526	0.370902	1.23 (0.78, 1.93)
ebi-a-GCST90026036	Uridine levels	TBI_KALSetal	MR Egger	20	-0.161981	0.697149	0.818889	0.85 (0.22, 3.33)
ebi-a-GCST90026036	Uridine levels	TBI_KALSetal	Weighted median	20	0.0640042	0.297868	0.829866	1.07 (0.59, 1.91)
ebi-a-GCST90026036	Uridine levels	TBI_KALSetal	Weighted mode	20	0.148163	0.5151	0.776737	1.16 (0.42, 3.18)
ebi-a-GCST90026037	Xanthine levels	TBI_KALSetal	Inverse variance weighted	19	-0.0265351	0.267888	0.921096	0.97 (0.58, 1.65)
ebi-a-GCST90026037	Xanthine levels	TBI_KALSetal	MR Egger	19	-0.149218	0.657388	0.823141	0.86 (0.24, 3.12)
ebi-a-GCST90026037	Xanthine levels	TBI_KALSetal	Weighted median	19	0.0322147	0.381533	0.932711	1.03 (0.49, 2.18)
ebi-a-GCST90026037	Xanthine levels	TBI_KALSetal	Weighted mode	19	0.230771	0.6877	0.741075	1.26 (0.33, 4.85)
ebi-a-GCST90026038	Phosphate levels	TBI_KALSetal	Inverse variance weighted	16	0.477459	0.910799	0.600125	1.61 (0.27, 9.61)
ebi-a-GCST90026038	Phosphate levels	TBI_KALSetal	MR Egger	16	1.80772	3.09984	0.569058	6.1 (0.01, 2652.91)
ebi-a-GCST90026038	Phosphate levels	TBI_KALSetal	Weighted median	16	0.982489	1.23315	0.425609	2.67 (0.24, 29.95)
ebi-a-GCST90026038	Phosphate levels	TBI_KALSetal	Weighted mode	16	1.30249	2.00769	0.526307	3.68 (0.07, 188.21)
ebi-a-GCST90026039	3-hydroxyisobutyrate levels	TBI_KALSetal	Inverse variance weighted	29	0.109938	0.231866	0.635397	1.12 (0.71, 1.76)
ebi-a-GCST90026039	3-hydroxyisobutyrate levels	TBI_KALSetal	MR Egger	29	0.694241	0.481863	0.161154	2 (0.78, 5.15)
ebi-a-GCST90026039	3-hydroxyisobutyrate levels	TBI_KALSetal	Weighted median	29	0.0488781	0.324825	0.88039	1.05 (0.56, 1.98)
ebi-a-GCST90026039	3-hydroxyisobutyrate levels	TBI_KALSetal	Weighted mode	29	-0.12676	0.576182	0.827467	0.88 (0.28, 2.73)
ebi-a-GCST90026040	5-oxoproline levels	TBI_KALSetal	Inverse variance weighted	36	-0.0996209	0.287977	0.729393	0.91 (0.51, 1.59)
ebi-a-GCST90026040	5-oxoproline levels	TBI_KALSetal	MR Egger	36	-0.114167	0.625274	0.856207	0.89 (0.26, 3.04)
ebi-a-GCST90026040	5-oxoproline levels	TBI_KALSetal	Weighted median	36	-0.153305	0.394844	0.697818	0.86 (0.4, 1.86)
ebi-a-GCST90026040	5-oxoproline levels	TBI_KALSetal	Weighted mode	36	-0.347057	0.756049	0.649043	0.71 (0.16, 3.11)
ebi-a-GCST90026041	P-cresol sulfate levels	TBI_KALSetal	Inverse variance weighted	70	0.0315844	0.0347816	0.363838	1.03 (0.96, 1.1)
ebi-a-GCST90026041	P-cresol sulfate levels	TBI_KALSetal	MR Egger	70	0.037847	0.0694286	0.587453	1.04 (0.91, 1.19)
ebi-a-GCST90026041	P-cresol sulfate levels	TBI_KALSetal	Weighted median	70	0.0348846	0.0497296	0.483	1.04 (0.94, 1.14)
ebi-a-GCST90026041	P-cresol sulfate levels	TBI_KALSetal	Weighted mode	70	0.037078	0.104083	0.722752	1.04 (0.85, 1.27)
ebi-a-GCST90026042	(N(1) + N(8))-acetylspermidine levels	TBI_KALSetal	Inverse variance weighted	102	0.0415628	0.0439918	0.344769	1.04 (0.96, 1.14)
ebi-a-GCST90026042	(N(1) + N(8))-acetylspermidine levels	TBI_KALSetal	MR Egger	102	0.0941194	0.0862735	0.27792	1.1 (0.93, 1.3)
ebi-a-GCST90026042	(N(1) + N(8))-acetylspermidine levels	TBI_KALSetal	Weighted median	102	-0.0263173	0.0623101	0.672763	0.97 (0.86, 1.1)
ebi-a-GCST90026042	(N(1) + N(8))-acetylspermidine levels	TBI_KALSetal	Weighted mode	102	-0.0830387	0.160339	0.605664	0.92 (0.67, 1.26)
ebi-a-GCST90026043	1,2-dipalmitoyl-gpc (16:0/16:0) levels	TBI_KALSetal	Inverse variance weighted	27	-0.0449497	0.17678	0.799288	0.96 (0.68, 1.35)
ebi-a-GCST90026043	1,2-dipalmitoyl-gpc (16:0/16:0) levels	TBI_KALSetal	MR Egger	27	-0.17045	0.373829	0.652357	0.84 (0.41, 1.75)
ebi-a-GCST90026043	1,2-dipalmitoyl-gpc (16:0/16:0) levels	TBI_KALSetal	Weighted median	27	-0.00529805	0.257488	0.983584	0.99 (0.6, 1.65)
ebi-a-GCST90026043	1,2-dipalmitoyl-gpc (16:0/16:0) levels	TBI_KALSetal	Weighted mode	27	0.0653392	0.391875	0.868869	1.07 (0.5, 2.3)
ebi-a-GCST90026044	1-(1-enyl-palmitoyl)-2-arachidonoyl-gpc (p-16:0/20:4) levels	TBI_KALSetal	Inverse variance weighted	47	0.032685	0.0568399	0.565266	1.03 (0.92, 1.15)
ebi-a-GCST90026044	1-(1-enyl-palmitoyl)-2-arachidonoyl-gpc (p-16:0/20:4) levels	TBI_KALSetal	MR Egger	47	0.0873774	0.131003	0.508185	1.09 (0.84, 1.41)
ebi-a-GCST90026044	1-(1-enyl-palmitoyl)-2-arachidonoyl-gpc (p-16:0/20:4) levels	TBI_KALSetal	Weighted median	47	0.0782465	0.0766608	0.307404	1.08 (0.93, 1.26)
ebi-a-GCST90026044	1-(1-enyl-palmitoyl)-2-arachidonoyl-gpc (p-16:0/20:4) levels	TBI_KALSetal	Weighted mode	47	0.0655959	0.175206	0.709832	1.07 (0.76, 1.51)
ebi-a-GCST90026045	1-(1-enyl-palmitoyl)-2-oleoyl-gpc (p-16:0/18:1) levels	TBI_KALSetal	Inverse variance weighted	69	0.037346	0.0727656	0.607785	1.04 (0.9, 1.2)
ebi-a-GCST90026045	1-(1-enyl-palmitoyl)-2-oleoyl-gpc (p-16:0/18:1) levels	TBI_KALSetal	MR Egger	69	0.103744	0.134394	0.442863	1.11 (0.85, 1.44)
ebi-a-GCST90026045	1-(1-enyl-palmitoyl)-2-oleoyl-gpc (p-16:0/18:1) levels	TBI_KALSetal	Weighted median	69	-0.0754526	0.108464	0.48665	0.93 (0.75, 1.15)
ebi-a-GCST90026045	1-(1-enyl-palmitoyl)-2-oleoyl-gpc (p-16:0/18:1) levels	TBI_KALSetal	Weighted mode	69	-0.151599	0.182432	0.408886	0.86 (0.6, 1.23)
ebi-a-GCST90026046	1-arachidonoyl-gpc (20:4n6) levels	TBI_KALSetal	Inverse variance weighted	67	-0.0825018	0.0641116	0.198148	0.92 (0.81, 1.04)
ebi-a-GCST90026046	1-arachidonoyl-gpc (20:4n6) levels	TBI_KALSetal	MR Egger	67	0.000329645	0.124023	0.997887	1 (0.78, 1.28)
ebi-a-GCST90026046	1-arachidonoyl-gpc (20:4n6) levels	TBI_KALSetal	Weighted median	67	-0.124819	0.0901098	0.165997	0.88 (0.74, 1.05)
ebi-a-GCST90026046	1-arachidonoyl-gpc (20:4n6) levels	TBI_KALSetal	Weighted mode	67	-0.129346	0.169703	0.448662	0.88 (0.63, 1.23)
ebi-a-GCST90026047	1-linoleoyl-gpc (18:2) levels	TBI_KALSetal	Inverse variance weighted	55	0.0564584	0.0572383	0.323949	1.06 (0.95, 1.18)
ebi-a-GCST90026047	1-linoleoyl-gpc (18:2) levels	TBI_KALSetal	MR Egger	55	0.0590258	0.118813	0.621388	1.06 (0.84, 1.34)
ebi-a-GCST90026047	1-linoleoyl-gpc (18:2) levels	TBI_KALSetal	Weighted median	55	0.0785831	0.0802998	0.327767	1.08 (0.92, 1.27)
ebi-a-GCST90026047	1-linoleoyl-gpc (18:2) levels	TBI_KALSetal	Weighted mode	55	0.12776	0.16201	0.433799	1.14 (0.83, 1.56)
ebi-a-GCST90026048	1-methylhistidine levels	TBI_KALSetal	Inverse variance weighted	34	-0.00903873	0.0979376	0.926467	0.99 (0.82, 1.2)
ebi-a-GCST90026048	1-methylhistidine levels	TBI_KALSetal	MR Egger	34	-0.0499687	0.219001	0.820969	0.95 (0.62, 1.46)
ebi-a-GCST90026048	1-methylhistidine levels	TBI_KALSetal	Weighted median	34	-0.0131724	0.134228	0.921826	0.99 (0.76, 1.28)
ebi-a-GCST90026048	1-methylhistidine levels	TBI_KALSetal	Weighted mode	34	0.143952	0.261276	0.585374	1.15 (0.69, 1.93)
ebi-a-GCST90026049	1-methylnicotinamide levels	TBI_KALSetal	Inverse variance weighted	107	-0.0157129	0.0299909	0.600332	0.98 (0.93, 1.04)
ebi-a-GCST90026049	1-methylnicotinamide levels	TBI_KALSetal	MR Egger	107	-0.0481349	0.0572204	0.402137	0.95 (0.85, 1.07)
ebi-a-GCST90026049	1-methylnicotinamide levels	TBI_KALSetal	Weighted median	107	-0.00720823	0.0438882	0.869542	0.99 (0.91, 1.08)
ebi-a-GCST90026049	1-methylnicotinamide levels	TBI_KALSetal	Weighted mode	107	0.0531091	0.0884266	0.549387	1.05 (0.89, 1.25)
ebi-a-GCST90026050	1-myristoyl-2-palmitoyl-gpc (14:0/16:0) levels	TBI_KALSetal	Inverse variance weighted	70	-0.0211027	0.0999331	0.832756	0.98 (0.8, 1.19)
ebi-a-GCST90026050	1-myristoyl-2-palmitoyl-gpc (14:0/16:0) levels	TBI_KALSetal	MR Egger	70	0.297802	0.193345	0.128136	1.35 (0.92, 1.97)
ebi-a-GCST90026050	1-myristoyl-2-palmitoyl-gpc (14:0/16:0) levels	TBI_KALSetal	Weighted median	70	-0.0567267	0.142358	0.690277	0.94 (0.71, 1.25)
ebi-a-GCST90026050	1-myristoyl-2-palmitoyl-gpc (14:0/16:0) levels	TBI_KALSetal	Weighted mode	70	-0.0434548	0.269882	0.872553	0.96 (0.56, 1.63)
ebi-a-GCST90026051	1-oleoyl-GPC (18:1) levels	TBI_KALSetal	Inverse variance weighted	26	-0.269788	0.157627	0.0869783	0.76 (0.56, 1.04)
ebi-a-GCST90026051	1-oleoyl-GPC (18:1) levels	TBI_KALSetal	MR Egger	26	-0.433202	0.392131	0.280225	0.65 (0.3, 1.4)
ebi-a-GCST90026051	1-oleoyl-GPC (18:1) levels	TBI_KALSetal	Weighted median	26	-0.177295	0.222395	0.42533	0.84 (0.54, 1.3)
ebi-a-GCST90026051	1-oleoyl-GPC (18:1) levels	TBI_KALSetal	Weighted mode	26	0.0321094	0.418586	0.939466	1.03 (0.45, 2.35)
ebi-a-GCST90026052	1-palmitoyl-2-arachidonoyl-gpc (16:0/20:4n6) levels	TBI_KALSetal	Inverse variance weighted	123	-0.00454059	0.055935	0.935302	1 (0.89, 1.11)
ebi-a-GCST90026052	1-palmitoyl-2-arachidonoyl-gpc (16:0/20:4n6) levels	TBI_KALSetal	MR Egger	123	-0.0675189	0.107123	0.52969	0.93 (0.76, 1.15)
ebi-a-GCST90026052	1-palmitoyl-2-arachidonoyl-gpc (16:0/20:4n6) levels	TBI_KALSetal	Weighted median	123	-0.055978	0.0817712	0.493616	0.95 (0.81, 1.11)
ebi-a-GCST90026052	1-palmitoyl-2-arachidonoyl-gpc (16:0/20:4n6) levels	TBI_KALSetal	Weighted mode	123	-0.111135	0.187302	0.554049	0.89 (0.62, 1.29)
ebi-a-GCST90026053	1-palmitoyl-2-docosahexaenoyl-gpc (16:0/22:6) levels	TBI_KALSetal	Inverse variance weighted	90	-0.12214	0.0764987	0.110349	0.89 (0.76, 1.03)
ebi-a-GCST90026053	1-palmitoyl-2-docosahexaenoyl-gpc (16:0/22:6) levels	TBI_KALSetal	MR Egger	90	0.0762786	0.144881	0.599871	1.08 (0.81, 1.43)
ebi-a-GCST90026053	1-palmitoyl-2-docosahexaenoyl-gpc (16:0/22:6) levels	TBI_KALSetal	Weighted median	90	-0.147298	0.0991748	0.13748	0.86 (0.71, 1.05)
ebi-a-GCST90026053	1-palmitoyl-2-docosahexaenoyl-gpc (16:0/22:6) levels	TBI_KALSetal	Weighted mode	90	-0.192828	0.21911	0.381202	0.82 (0.54, 1.27)
ebi-a-GCST90026054	1-palmitoyl-2-linoleoyl-gpc (16:0/18:2) levels	TBI_KALSetal	Inverse variance weighted	101	0.00938926	0.052889	0.859094	1.01 (0.91, 1.12)
ebi-a-GCST90026054	1-palmitoyl-2-linoleoyl-gpc (16:0/18:2) levels	TBI_KALSetal	MR Egger	101	-0.0463975	0.0944181	0.624228	0.95 (0.79, 1.15)
ebi-a-GCST90026054	1-palmitoyl-2-linoleoyl-gpc (16:0/18:2) levels	TBI_KALSetal	Weighted median	101	-0.0264351	0.0826138	0.74898	0.97 (0.83, 1.15)
ebi-a-GCST90026054	1-palmitoyl-2-linoleoyl-gpc (16:0/18:2) levels	TBI_KALSetal	Weighted mode	101	-0.138152	0.195258	0.480877	0.87 (0.59, 1.28)
ebi-a-GCST90026055	1-palmitoyl-2-oleoyl-gpc (16:0/18:1) levels	TBI_KALSetal	Inverse variance weighted	50	0.0559352	0.141489	0.692598	1.06 (0.8, 1.4)
ebi-a-GCST90026055	1-palmitoyl-2-oleoyl-gpc (16:0/18:1) levels	TBI_KALSetal	MR Egger	50	0.349836	0.288921	0.231886	1.42 (0.81, 2.5)
ebi-a-GCST90026055	1-palmitoyl-2-oleoyl-gpc (16:0/18:1) levels	TBI_KALSetal	Weighted median	50	0.00727898	0.19847	0.970744	1.01 (0.68, 1.49)
ebi-a-GCST90026055	1-palmitoyl-2-oleoyl-gpc (16:0/18:1) levels	TBI_KALSetal	Weighted mode	50	0.203942	0.378154	0.592115	1.23 (0.58, 2.57)
ebi-a-GCST90026056	1-palmitoyl-2-palmitoleoyl-gpc (16:0/16:1) levels	TBI_KALSetal	Inverse variance weighted	46	-0.0296558	0.139091	0.831163	0.97 (0.74, 1.28)
ebi-a-GCST90026056	1-palmitoyl-2-palmitoleoyl-gpc (16:0/16:1) levels	TBI_KALSetal	MR Egger	46	0.360159	0.273887	0.195325	1.43 (0.84, 2.45)
ebi-a-GCST90026056	1-palmitoyl-2-palmitoleoyl-gpc (16:0/16:1) levels	TBI_KALSetal	Weighted median	46	-0.017055	0.191408	0.929	0.98 (0.68, 1.43)
ebi-a-GCST90026056	1-palmitoyl-2-palmitoleoyl-gpc (16:0/16:1) levels	TBI_KALSetal	Weighted mode	46	0.049439	0.360481	0.891526	1.05 (0.52, 2.13)
ebi-a-GCST90026057	1-palmitoyl-2-stearoyl-gpc (16:0/18:0) levels	TBI_KALSetal	Inverse variance weighted	46	0.0643664	0.0882275	0.465665	1.07 (0.9, 1.27)
ebi-a-GCST90026057	1-palmitoyl-2-stearoyl-gpc (16:0/18:0) levels	TBI_KALSetal	MR Egger	46	0.236921	0.161045	0.148368	1.27 (0.92, 1.74)
ebi-a-GCST90026057	1-palmitoyl-2-stearoyl-gpc (16:0/18:0) levels	TBI_KALSetal	Weighted median	46	0.0357829	0.128748	0.781066	1.04 (0.81, 1.33)
ebi-a-GCST90026057	1-palmitoyl-2-stearoyl-gpc (16:0/18:0) levels	TBI_KALSetal	Weighted mode	46	-0.0179492	0.227713	0.937522	0.98 (0.63, 1.53)
ebi-a-GCST90026058	1-palmitoyl-2-stearoyl-gpc (16:0/18:0) levels	TBI_KALSetal	Inverse variance weighted	36	-0.0580015	0.144613	0.688361	0.94 (0.71, 1.25)
ebi-a-GCST90026058	1-palmitoyl-2-stearoyl-gpc (16:0/18:0) levels	TBI_KALSetal	MR Egger	36	0.0493361	0.277863	0.860126	1.05 (0.61, 1.81)
ebi-a-GCST90026058	1-palmitoyl-2-stearoyl-gpc (16:0/18:0) levels	TBI_KALSetal	Weighted median	36	0.0714741	0.19024	0.707136	1.07 (0.74, 1.56)
ebi-a-GCST90026058	1-palmitoyl-2-stearoyl-gpc (16:0/18:0) levels	TBI_KALSetal	Weighted mode	36	0.169716	0.373642	0.652475	1.18 (0.57, 2.46)
ebi-a-GCST90026059	1-ribosyl-imidazoleacetate levels	TBI_KALSetal	Inverse variance weighted	64	-0.0364898	0.0760307	0.631273	0.96 (0.83, 1.12)
ebi-a-GCST90026059	1-ribosyl-imidazoleacetate levels	TBI_KALSetal	MR Egger	64	-0.275743	0.165677	0.101092	0.76 (0.55, 1.05)
ebi-a-GCST90026059	1-ribosyl-imidazoleacetate levels	TBI_KALSetal	Weighted median	64	0.0106237	0.111322	0.923971	1.01 (0.81, 1.26)
ebi-a-GCST90026059	1-ribosyl-imidazoleacetate levels	TBI_KALSetal	Weighted mode	64	0.124235	0.332306	0.709766	1.13 (0.59, 2.17)
ebi-a-GCST90026060	1-stearoyl-2-arachidonoyl-gpc (18:0/20:4) levels	TBI_KALSetal	Inverse variance weighted	124	-0.0236737	0.0554237	0.669277	0.98 (0.88, 1.09)
ebi-a-GCST90026060	1-stearoyl-2-arachidonoyl-gpc (18:0/20:4) levels	TBI_KALSetal	MR Egger	124	-0.143311	0.113668	0.209792	0.87 (0.69, 1.08)
ebi-a-GCST90026060	1-stearoyl-2-arachidonoyl-gpc (18:0/20:4) levels	TBI_KALSetal	Weighted median	124	-0.0701289	0.0801766	0.381748	0.93 (0.8, 1.09)
ebi-a-GCST90026060	1-stearoyl-2-arachidonoyl-gpc (18:0/20:4) levels	TBI_KALSetal	Weighted mode	124	-0.161525	0.173652	0.354107	0.85 (0.61, 1.2)
ebi-a-GCST90026061	1-stearoyl-2-docosahexaenoyl-gpc (18:0/22:6) levels	TBI_KALSetal	Inverse variance weighted	79	0.00880001	0.0739882	0.905325	1.01 (0.87, 1.17)
ebi-a-GCST90026061	1-stearoyl-2-docosahexaenoyl-gpc (18:0/22:6) levels	TBI_KALSetal	MR Egger	79	0.164755	0.142764	0.252055	1.18 (0.89, 1.56)
ebi-a-GCST90026061	1-stearoyl-2-docosahexaenoyl-gpc (18:0/22:6) levels	TBI_KALSetal	Weighted median	79	-0.0348577	0.107163	0.744972	0.97 (0.78, 1.19)
ebi-a-GCST90026061	1-stearoyl-2-docosahexaenoyl-gpc (18:0/22:6) levels	TBI_KALSetal	Weighted mode	79	-0.0583346	0.204864	0.776592	0.94 (0.63, 1.41)
ebi-a-GCST90026062	1-stearoyl-2-linoleoyl-gpc (18:0/18:2) levels	TBI_KALSetal	Inverse variance weighted	143	0.00207875	0.0445579	0.96279	1 (0.92, 1.09)
ebi-a-GCST90026062	1-stearoyl-2-linoleoyl-gpc (18:0/18:2) levels	TBI_KALSetal	MR Egger	143	0.0548812	0.0848273	0.5187	1.06 (0.89, 1.25)
ebi-a-GCST90026062	1-stearoyl-2-linoleoyl-gpc (18:0/18:2) levels	TBI_KALSetal	Weighted median	143	-0.0297173	0.0656793	0.650938	0.97 (0.85, 1.1)
ebi-a-GCST90026062	1-stearoyl-2-linoleoyl-gpc (18:0/18:2) levels	TBI_KALSetal	Weighted mode	143	-0.0606929	0.15645	0.698643	0.94 (0.69, 1.28)
ebi-a-GCST90026063	1-stearoyl-2-oleoyl-gpc (18:0/18:1) levels	TBI_KALSetal	Inverse variance weighted	110	-0.0296037	0.0696666	0.670884	0.97 (0.85, 1.11)
ebi-a-GCST90026063	1-stearoyl-2-oleoyl-gpc (18:0/18:1) levels	TBI_KALSetal	MR Egger	110	0.0430839	0.14653	0.769301	1.04 (0.78, 1.39)
ebi-a-GCST90026063	1-stearoyl-2-oleoyl-gpc (18:0/18:1) levels	TBI_KALSetal	Weighted median	110	-0.0897447	0.102423	0.380914	0.91 (0.75, 1.12)
ebi-a-GCST90026063	1-stearoyl-2-oleoyl-gpc (18:0/18:1) levels	TBI_KALSetal	Weighted mode	110	-0.164906	0.221193	0.457556	0.85 (0.55, 1.31)
ebi-a-GCST90026064	1-stearoyl-gpc (18:0) levels	TBI_KALSetal	Inverse variance weighted	59	-0.0607932	0.0946746	0.52079	0.94 (0.78, 1.13)
ebi-a-GCST90026064	1-stearoyl-gpc (18:0) levels	TBI_KALSetal	MR Egger	59	0.246793	0.19373	0.207868	1.28 (0.88, 1.87)
ebi-a-GCST90026064	1-stearoyl-gpc (18:0) levels	TBI_KALSetal	Weighted median	59	-0.0388305	0.127598	0.760885	0.96 (0.75, 1.24)
ebi-a-GCST90026064	1-stearoyl-gpc (18:0) levels	TBI_KALSetal	Weighted mode	59	0.017907	0.266578	0.946675	1.02 (0.6, 1.72)
ebi-a-GCST90026065	2'-deoxyuridine levels	TBI_KALSetal	Inverse variance weighted	98	0.0821038	0.0426442	0.0541893	1.09 (1, 1.18)
ebi-a-GCST90026065	2'-deoxyuridine levels	TBI_KALSetal	MR Egger	98	0.23424	0.0826351	0.00559372	1.26 (1.07, 1.49)
ebi-a-GCST90026065	2'-deoxyuridine levels	TBI_KALSetal	Weighted median	98	0.0329994	0.0646247	0.609609	1.03 (0.91, 1.17)
ebi-a-GCST90026065	2'-deoxyuridine levels	TBI_KALSetal	Weighted mode	98	-0.11146	0.179047	0.535063	0.89 (0.63, 1.27)
ebi-a-GCST90026066	2'-o-methylcytidine levels	TBI_KALSetal	Inverse variance weighted	46	0.130062	0.132206	0.325225	1.14 (0.88, 1.48)
ebi-a-GCST90026066	2'-o-methylcytidine levels	TBI_KALSetal	MR Egger	46	0.439595	0.247833	0.0830248	1.55 (0.95, 2.52)
ebi-a-GCST90026066	2'-o-methylcytidine levels	TBI_KALSetal	Weighted median	46	0.118317	0.183036	0.518011	1.13 (0.79, 1.61)
ebi-a-GCST90026066	2'-o-methylcytidine levels	TBI_KALSetal	Weighted mode	46	0.22192	0.287965	0.444943	1.25 (0.71, 2.2)
ebi-a-GCST90026067	2,3-dihydroxy-2-methylbutyrate levels	TBI_KALSetal	Inverse variance weighted	175	0.0513675	0.0373654	0.169214	1.05 (0.98, 1.13)
ebi-a-GCST90026067	2,3-dihydroxy-2-methylbutyrate levels	TBI_KALSetal	MR Egger	175	0.0770392	0.0676102	0.256086	1.08 (0.95, 1.23)
ebi-a-GCST90026067	2,3-dihydroxy-2-methylbutyrate levels	TBI_KALSetal	Weighted median	175	0.0726827	0.0595719	0.222433	1.08 (0.96, 1.21)
ebi-a-GCST90026067	2,3-dihydroxy-2-methylbutyrate levels	TBI_KALSetal	Weighted mode	175	0.129315	0.126675	0.308748	1.14 (0.89, 1.46)
ebi-a-GCST90026068	2,3-dihydroxyisovalerate levels	TBI_KALSetal	Inverse variance weighted	17	-0.00140744	0.0779748	0.985599	1 (0.86, 1.16)
ebi-a-GCST90026068	2,3-dihydroxyisovalerate levels	TBI_KALSetal	MR Egger	17	0.259748	0.193043	0.198436	1.3 (0.89, 1.89)
ebi-a-GCST90026068	2,3-dihydroxyisovalerate levels	TBI_KALSetal	Weighted median	17	-0.0498745	0.0977327	0.609831	0.95 (0.79, 1.15)
ebi-a-GCST90026068	2,3-dihydroxyisovalerate levels	TBI_KALSetal	Weighted mode	17	-0.0501295	0.151459	0.744956	0.95 (0.71, 1.28)
ebi-a-GCST90026069	2-aminobutyrate levels	TBI_KALSetal	Inverse variance weighted	21	-0.00465219	0.23488	0.984198	1 (0.63, 1.58)
ebi-a-GCST90026069	2-aminobutyrate levels	TBI_KALSetal	MR Egger	21	0.486123	0.620713	0.443182	1.63 (0.48, 5.49)
ebi-a-GCST90026069	2-aminobutyrate levels	TBI_KALSetal	Weighted median	21	-0.180873	0.324762	0.577568	0.83 (0.44, 1.58)
ebi-a-GCST90026069	2-aminobutyrate levels	TBI_KALSetal	Weighted mode	21	-0.228052	0.6305	0.721369	0.8 (0.23, 2.74)
ebi-a-GCST90026070	2-aminophenol sulfate levels	TBI_KALSetal	Inverse variance weighted	16	0.0379527	0.0766618	0.620553	1.04 (0.89, 1.21)
ebi-a-GCST90026070	2-aminophenol sulfate levels	TBI_KALSetal	MR Egger	16	-0.397138	0.269011	0.162003	0.67 (0.4, 1.14)
ebi-a-GCST90026070	2-aminophenol sulfate levels	TBI_KALSetal	Weighted median	16	0.0264127	0.105365	0.802063	1.03 (0.84, 1.26)
ebi-a-GCST90026070	2-aminophenol sulfate levels	TBI_KALSetal	Weighted mode	16	-0.162935	0.208687	0.44709	0.85 (0.56, 1.28)
ebi-a-GCST90026071	2-hydroxy-3-methylvalerate levels	TBI_KALSetal	Inverse variance weighted	30	0.135473	0.173998	0.436219	1.15 (0.81, 1.61)
ebi-a-GCST90026071	2-hydroxy-3-methylvalerate levels	TBI_KALSetal	MR Egger	30	-0.849803	0.423123	0.0543337	0.43 (0.19, 0.98)
ebi-a-GCST90026071	2-hydroxy-3-methylvalerate levels	TBI_KALSetal	Weighted median	30	0.102263	0.244984	0.676364	1.11 (0.69, 1.79)
ebi-a-GCST90026071	2-hydroxy-3-methylvalerate levels	TBI_KALSetal	Weighted mode	30	-0.0454934	0.422594	0.915013	0.96 (0.42, 2.19)
ebi-a-GCST90026072	2-hydroxyadipate levels	TBI_KALSetal	Inverse variance weighted	96	0.0236843	0.0503518	0.638087	1.02 (0.93, 1.13)
ebi-a-GCST90026072	2-hydroxyadipate levels	TBI_KALSetal	MR Egger	96	0.0687675	0.0998892	0.492873	1.07 (0.88, 1.3)
ebi-a-GCST90026072	2-hydroxyadipate levels	TBI_KALSetal	Weighted median	96	0.0257901	0.0666039	0.698597	1.03 (0.9, 1.17)
ebi-a-GCST90026072	2-hydroxyadipate levels	TBI_KALSetal	Weighted mode	96	0.038251	0.150502	0.799924	1.04 (0.77, 1.4)
ebi-a-GCST90026073	2-hydroxybutyrate/2-hydroxyisobutyrate levels	TBI_KALSetal	Inverse variance weighted	26	-0.146685	0.177371	0.408239	0.86 (0.61, 1.22)
ebi-a-GCST90026073	2-hydroxybutyrate/2-hydroxyisobutyrate levels	TBI_KALSetal	MR Egger	26	-0.0239474	0.460847	0.958988	0.98 (0.4, 2.41)
ebi-a-GCST90026073	2-hydroxybutyrate/2-hydroxyisobutyrate levels	TBI_KALSetal	Weighted median	26	-0.102814	0.241716	0.670583	0.9 (0.56, 1.45)
ebi-a-GCST90026073	2-hydroxybutyrate/2-hydroxyisobutyrate levels	TBI_KALSetal	Weighted mode	26	-0.136193	0.437518	0.758165	0.87 (0.37, 2.06)
ebi-a-GCST90026074	2-hydroxyglutarate levels	TBI_KALSetal	Inverse variance weighted	33	0.0643998	0.0577058	0.264421	1.07 (0.95, 1.19)
ebi-a-GCST90026074	2-hydroxyglutarate levels	TBI_KALSetal	MR Egger	33	-0.0175545	0.140315	0.901246	0.98 (0.75, 1.29)
ebi-a-GCST90026074	2-hydroxyglutarate levels	TBI_KALSetal	Weighted median	33	-0.0149371	0.0653965	0.819329	0.99 (0.87, 1.12)
ebi-a-GCST90026074	2-hydroxyglutarate levels	TBI_KALSetal	Weighted mode	33	-0.0591596	0.117821	0.619025	0.94 (0.75, 1.19)
ebi-a-GCST90026075	2-oxoadipate levels	TBI_KALSetal	Inverse variance weighted	26	-0.00143721	0.066799	0.982835	1 (0.88, 1.14)
ebi-a-GCST90026075	2-oxoadipate levels	TBI_KALSetal	MR Egger	26	-0.0227963	0.176666	0.898405	0.98 (0.69, 1.38)
ebi-a-GCST90026075	2-oxoadipate levels	TBI_KALSetal	Weighted median	26	-0.0146132	0.0841679	0.862164	0.99 (0.84, 1.16)
ebi-a-GCST90026075	2-oxoadipate levels	TBI_KALSetal	Weighted mode	26	-0.0225523	0.161119	0.889803	0.98 (0.71, 1.34)
ebi-a-GCST90026076	2-piperidinone levels	TBI_KALSetal	Inverse variance weighted	39	-0.0261579	0.0395917	0.508811	0.97 (0.9, 1.05)
ebi-a-GCST90026076	2-piperidinone levels	TBI_KALSetal	MR Egger	39	0.0347106	0.0822502	0.675458	1.04 (0.88, 1.22)
ebi-a-GCST90026076	2-piperidinone levels	TBI_KALSetal	Weighted median	39	-0.0330181	0.0544075	0.543939	0.97 (0.87, 1.08)
ebi-a-GCST90026076	2-piperidinone levels	TBI_KALSetal	Weighted mode	39	-0.0403274	0.108934	0.713289	0.96 (0.78, 1.19)
ebi-a-GCST90026077	3-(4-hydroxyphenyl)lactate levels	TBI_KALSetal	Inverse variance weighted	18	0.167174	0.189737	0.378272	1.18 (0.81, 1.71)
ebi-a-GCST90026077	3-(4-hydroxyphenyl)lactate levels	TBI_KALSetal	MR Egger	18	-0.486434	0.536651	0.378159	0.61 (0.21, 1.76)
ebi-a-GCST90026077	3-(4-hydroxyphenyl)lactate levels	TBI_KALSetal	Weighted median	18	0.175091	0.247558	0.479397	1.19 (0.73, 1.94)
ebi-a-GCST90026077	3-(4-hydroxyphenyl)lactate levels	TBI_KALSetal	Weighted mode	18	0.293308	0.384665	0.456211	1.34 (0.63, 2.85)
ebi-a-GCST90026078	3-carboxy-4-methyl-5-propyl-2-furanpropanoate (cmpf) levels	TBI_KALSetal	Inverse variance weighted	30	0.0139448	0.035865	0.697413	1.01 (0.95, 1.09)
ebi-a-GCST90026078	3-carboxy-4-methyl-5-propyl-2-furanpropanoate (cmpf) levels	TBI_KALSetal	MR Egger	30	-0.0703235	0.105447	0.510288	0.93 (0.76, 1.15)
ebi-a-GCST90026078	3-carboxy-4-methyl-5-propyl-2-furanpropanoate (cmpf) levels	TBI_KALSetal	Weighted median	30	0.0304594	0.0442894	0.491619	1.03 (0.95, 1.12)
ebi-a-GCST90026078	3-carboxy-4-methyl-5-propyl-2-furanpropanoate (cmpf) levels	TBI_KALSetal	Weighted mode	30	0.0243163	0.103166	0.815321	1.02 (0.84, 1.25)
ebi-a-GCST90026079	3-hydroxy-2-ethylpropionate levels	TBI_KALSetal	Inverse variance weighted	26	-0.226462	0.190506	0.234541	0.8 (0.55, 1.16)
ebi-a-GCST90026079	3-hydroxy-2-ethylpropionate levels	TBI_KALSetal	MR Egger	26	-0.120646	0.407963	0.769982	0.89 (0.4, 1.97)
ebi-a-GCST90026079	3-hydroxy-2-ethylpropionate levels	TBI_KALSetal	Weighted median	26	-0.16027	0.257347	0.53343	0.85 (0.51, 1.41)
ebi-a-GCST90026079	3-hydroxy-2-ethylpropionate levels	TBI_KALSetal	Weighted mode	26	-0.0251552	0.441171	0.954983	0.98 (0.41, 2.32)
ebi-a-GCST90026080	3-hydroxy-3-methylglutarate levels	TBI_KALSetal	Inverse variance weighted	24	-0.0931582	0.215127	0.664988	0.91 (0.6, 1.39)
ebi-a-GCST90026080	3-hydroxy-3-methylglutarate levels	TBI_KALSetal	MR Egger	24	-0.635227	0.60508	0.305195	0.53 (0.16, 1.73)
ebi-a-GCST90026080	3-hydroxy-3-methylglutarate levels	TBI_KALSetal	Weighted median	24	-0.324964	0.293275	0.267839	0.72 (0.41, 1.28)
ebi-a-GCST90026080	3-hydroxy-3-methylglutarate levels	TBI_KALSetal	Weighted mode	24	-0.430249	0.565451	0.45445	0.65 (0.21, 1.97)
ebi-a-GCST90026081	3-hydroxybutyrate (bhba) levels	TBI_KALSetal	Inverse variance weighted	24	0.130502	0.119328	0.274111	1.14 (0.9, 1.44)
ebi-a-GCST90026081	3-hydroxybutyrate (bhba) levels	TBI_KALSetal	MR Egger	24	0.540287	0.304641	0.0899874	1.72 (0.94, 3.12)
ebi-a-GCST90026081	3-hydroxybutyrate (bhba) levels	TBI_KALSetal	Weighted median	24	0.0129015	0.141267	0.927232	1.01 (0.77, 1.34)
ebi-a-GCST90026081	3-hydroxybutyrate (bhba) levels	TBI_KALSetal	Weighted mode	24	-0.205674	0.350093	0.562603	0.81 (0.41, 1.62)
ebi-a-GCST90026082	3-hydroxyhexanoate levels	TBI_KALSetal	Inverse variance weighted	18	0.277371	0.348039	0.425478	1.32 (0.67, 2.61)
ebi-a-GCST90026082	3-hydroxyhexanoate levels	TBI_KALSetal	MR Egger	18	0.334173	1.05196	0.754846	1.4 (0.18, 10.98)
ebi-a-GCST90026082	3-hydroxyhexanoate levels	TBI_KALSetal	Weighted median	18	0.736993	0.447454	0.0995417	2.09 (0.87, 5.02)
ebi-a-GCST90026082	3-hydroxyhexanoate levels	TBI_KALSetal	Weighted mode	18	1.09028	0.740625	0.159262	2.98 (0.7, 12.7)
ebi-a-GCST90026083	3-hydroxyoctanoate levels	TBI_KALSetal	Inverse variance weighted	34	0.0467464	0.0639274	0.464632	1.05 (0.92, 1.19)
ebi-a-GCST90026083	3-hydroxyoctanoate levels	TBI_KALSetal	MR Egger	34	-0.0643709	0.167988	0.704115	0.94 (0.67, 1.3)
ebi-a-GCST90026083	3-hydroxyoctanoate levels	TBI_KALSetal	Weighted median	34	-0.00362109	0.0841518	0.965677	1 (0.84, 1.18)
ebi-a-GCST90026083	3-hydroxyoctanoate levels	TBI_KALSetal	Weighted mode	34	-0.0467689	0.167548	0.781882	0.95 (0.69, 1.33)
ebi-a-GCST90026084	3-hydroxypyridine sulfate levels	TBI_KALSetal	Inverse variance weighted	20	-0.075236	0.0610126	0.21753	0.93 (0.82, 1.05)
ebi-a-GCST90026084	3-hydroxypyridine sulfate levels	TBI_KALSetal	MR Egger	20	-0.0687284	0.152447	0.657493	0.93 (0.69, 1.26)
ebi-a-GCST90026084	3-hydroxypyridine sulfate levels	TBI_KALSetal	Weighted median	20	-0.0600522	0.0811058	0.459046	0.94 (0.8, 1.1)
ebi-a-GCST90026084	3-hydroxypyridine sulfate levels	TBI_KALSetal	Weighted mode	20	-0.0392021	0.138989	0.780954	0.96 (0.73, 1.26)
ebi-a-GCST90026085	3-hydroxystachydrine levels	TBI_KALSetal	Inverse variance weighted	16	-0.0803081	0.051313	0.117568	0.92 (0.83, 1.02)
ebi-a-GCST90026085	3-hydroxystachydrine levels	TBI_KALSetal	MR Egger	16	-0.207463	0.216322	0.353805	0.81 (0.53, 1.24)
ebi-a-GCST90026085	3-hydroxystachydrine levels	TBI_KALSetal	Weighted median	16	-0.102506	0.0670459	0.126292	0.9 (0.79, 1.03)
ebi-a-GCST90026085	3-hydroxystachydrine levels	TBI_KALSetal	Weighted mode	16	-0.105441	0.0976159	0.297132	0.9 (0.74, 1.09)
ebi-a-GCST90026086	3-methoxytyramine sulfate levels	TBI_KALSetal	Inverse variance weighted	31	-0.203065	0.10336	0.049457	0.82 (0.67, 1)
ebi-a-GCST90026086	3-methoxytyramine sulfate levels	TBI_KALSetal	MR Egger	31	-0.140163	0.192354	0.472045	0.87 (0.6, 1.27)
ebi-a-GCST90026086	3-methoxytyramine sulfate levels	TBI_KALSetal	Weighted median	31	-0.320356	0.155176	0.0389726	0.73 (0.54, 0.98)
ebi-a-GCST90026086	3-methoxytyramine sulfate levels	TBI_KALSetal	Weighted mode	31	-0.379426	0.221509	0.0970461	0.68 (0.44, 1.06)
ebi-a-GCST90026087	3-methoxytyrosine levels	TBI_KALSetal	Inverse variance weighted	25	-0.0430802	0.0686033	0.53003	0.96 (0.84, 1.1)
ebi-a-GCST90026087	3-methoxytyrosine levels	TBI_KALSetal	MR Egger	25	0.051804	0.168007	0.760595	1.05 (0.76, 1.46)
ebi-a-GCST90026087	3-methoxytyrosine levels	TBI_KALSetal	Weighted median	25	-0.0488291	0.0933419	0.60089	0.95 (0.79, 1.14)
ebi-a-GCST90026087	3-methoxytyrosine levels	TBI_KALSetal	Weighted mode	25	-0.0476217	0.173547	0.786123	0.95 (0.68, 1.34)
ebi-a-GCST90026088	3-methyl-2-oxobutyrate levels	TBI_KALSetal	Inverse variance weighted	28	-0.110258	0.279759	0.693495	0.9 (0.52, 1.55)
ebi-a-GCST90026088	3-methyl-2-oxobutyrate levels	TBI_KALSetal	MR Egger	28	0.329908	0.530707	0.539593	1.39 (0.49, 3.94)
ebi-a-GCST90026088	3-methyl-2-oxobutyrate levels	TBI_KALSetal	Weighted median	28	-0.315764	0.403756	0.434176	0.73 (0.33, 1.61)
ebi-a-GCST90026088	3-methyl-2-oxobutyrate levels	TBI_KALSetal	Weighted mode	28	-0.600451	0.845697	0.483787	0.55 (0.1, 2.88)
ebi-a-GCST90026089	3-methyl-2-oxovalerate levels	TBI_KALSetal	Inverse variance weighted	45	0.241258	0.16278	0.138311	1.27 (0.93, 1.75)
ebi-a-GCST90026089	3-methyl-2-oxovalerate levels	TBI_KALSetal	MR Egger	45	0.119339	0.302467	0.695124	1.13 (0.62, 2.04)
ebi-a-GCST90026089	3-methyl-2-oxovalerate levels	TBI_KALSetal	Weighted median	45	0.0587089	0.236966	0.804326	1.06 (0.67, 1.69)
ebi-a-GCST90026089	3-methyl-2-oxovalerate levels	TBI_KALSetal	Weighted mode	45	-0.227179	0.479938	0.638303	0.8 (0.31, 2.04)
ebi-a-GCST90026090	3-methylglutaconate levels	TBI_KALSetal	Inverse variance weighted	31	-0.110563	0.230988	0.632185	0.9 (0.57, 1.41)
ebi-a-GCST90026090	3-methylglutaconate levels	TBI_KALSetal	MR Egger	31	-0.00831393	0.606504	0.989157	0.99 (0.3, 3.26)
ebi-a-GCST90026090	3-methylglutaconate levels	TBI_KALSetal	Weighted median	31	0.13564	0.319508	0.67118	1.15 (0.61, 2.14)
ebi-a-GCST90026090	3-methylglutaconate levels	TBI_KALSetal	Weighted mode	31	0.347254	0.633784	0.58781	1.42 (0.41, 4.9)
ebi-a-GCST90026091	3-methylglutarylcarnitine (2) levels	TBI_KALSetal	Inverse variance weighted	57	-0.0613163	0.0690525	0.374559	0.94 (0.82, 1.08)
ebi-a-GCST90026091	3-methylglutarylcarnitine (2) levels	TBI_KALSetal	MR Egger	57	0.0568282	0.12149	0.641805	1.06 (0.83, 1.34)
ebi-a-GCST90026091	3-methylglutarylcarnitine (2) levels	TBI_KALSetal	Weighted median	57	-0.0150815	0.100575	0.880801	0.99 (0.81, 1.2)
ebi-a-GCST90026091	3-methylglutarylcarnitine (2) levels	TBI_KALSetal	Weighted mode	57	0.00844498	0.181169	0.962987	1.01 (0.71, 1.44)
ebi-a-GCST90026092	3-methylhistidine levels	TBI_KALSetal	Inverse variance weighted	35	0.0559513	0.0335829	0.0956999	1.06 (0.99, 1.13)
ebi-a-GCST90026092	3-methylhistidine levels	TBI_KALSetal	MR Egger	35	0.145664	0.0697097	0.0444423	1.16 (1.01, 1.33)
ebi-a-GCST90026092	3-methylhistidine levels	TBI_KALSetal	Weighted median	35	0.0431959	0.0474696	0.362838	1.04 (0.95, 1.15)
ebi-a-GCST90026092	3-methylhistidine levels	TBI_KALSetal	Weighted mode	35	0.0354539	0.102615	0.731845	1.04 (0.85, 1.27)
ebi-a-GCST90026093	3-methylxanthine levels	TBI_KALSetal	Inverse variance weighted	28	-0.0425621	0.0563794	0.450295	0.96 (0.86, 1.07)
ebi-a-GCST90026093	3-methylxanthine levels	TBI_KALSetal	MR Egger	28	-0.0987359	0.154119	0.527358	0.91 (0.67, 1.23)
ebi-a-GCST90026093	3-methylxanthine levels	TBI_KALSetal	Weighted median	28	-0.0410431	0.0799911	0.607884	0.96 (0.82, 1.12)
ebi-a-GCST90026093	3-methylxanthine levels	TBI_KALSetal	Weighted mode	28	-0.187245	0.155769	0.239774	0.83 (0.61, 1.13)
ebi-a-GCST90026094	3-ureidopropionate levels	TBI_KALSetal	Inverse variance weighted	24	0.109683	0.145082	0.449646	1.12 (0.84, 1.48)
ebi-a-GCST90026094	3-ureidopropionate levels	TBI_KALSetal	MR Egger	24	-0.174111	0.342533	0.6163	0.84 (0.43, 1.64)
ebi-a-GCST90026094	3-ureidopropionate levels	TBI_KALSetal	Weighted median	24	0.124525	0.168133	0.458913	1.13 (0.81, 1.57)
ebi-a-GCST90026094	3-ureidopropionate levels	TBI_KALSetal	Weighted mode	24	0.43573	0.263116	0.111295	1.55 (0.92, 2.59)
ebi-a-GCST90026095	4-acetamidobutanoate levels	TBI_KALSetal	Inverse variance weighted	22	0.301445	0.240446	0.209956	1.35 (0.84, 2.17)
ebi-a-GCST90026095	4-acetamidobutanoate levels	TBI_KALSetal	MR Egger	22	2.06015	0.706916	0.00857606	7.85 (1.96, 31.37)
ebi-a-GCST90026095	4-acetamidobutanoate levels	TBI_KALSetal	Weighted median	22	-0.142155	0.331135	0.667708	0.87 (0.45, 1.66)
ebi-a-GCST90026095	4-acetamidobutanoate levels	TBI_KALSetal	Weighted mode	22	-0.423814	0.635844	0.512324	0.65 (0.19, 2.28)
ebi-a-GCST90026096	4-methyl-2-oxopentanoate levels	TBI_KALSetal	Inverse variance weighted	33	-0.146004	0.260176	0.574679	0.86 (0.52, 1.44)
ebi-a-GCST90026096	4-methyl-2-oxopentanoate levels	TBI_KALSetal	MR Egger	33	0.177556	0.559561	0.753134	1.19 (0.4, 3.58)
ebi-a-GCST90026096	4-methyl-2-oxopentanoate levels	TBI_KALSetal	Weighted median	33	-0.260278	0.309287	0.400045	0.77 (0.42, 1.41)
ebi-a-GCST90026096	4-methyl-2-oxopentanoate levels	TBI_KALSetal	Weighted mode	33	-0.570128	0.730858	0.441076	0.57 (0.13, 2.37)
ebi-a-GCST90026097	4-methylcatechol sulfate levels	TBI_KALSetal	Inverse variance weighted	19	0.00169492	0.0689956	0.980401	1 (0.87, 1.15)
ebi-a-GCST90026097	4-methylcatechol sulfate levels	TBI_KALSetal	MR Egger	19	0.0649243	0.233264	0.784116	1.07 (0.68, 1.69)
ebi-a-GCST90026097	4-methylcatechol sulfate levels	TBI_KALSetal	Weighted median	19	-0.0120446	0.0911849	0.894913	0.99 (0.83, 1.18)
ebi-a-GCST90026097	4-methylcatechol sulfate levels	TBI_KALSetal	Weighted mode	19	-0.0738726	0.163984	0.657739	0.93 (0.67, 1.28)
ebi-a-GCST90026098	5,6-dihydrothymine levels	TBI_KALSetal	Inverse variance weighted	35	0.14747	0.194041	0.447258	1.16 (0.79, 1.7)
ebi-a-GCST90026098	5,6-dihydrothymine levels	TBI_KALSetal	MR Egger	35	-0.190959	0.374543	0.613554	0.83 (0.4, 1.72)
ebi-a-GCST90026098	5,6-dihydrothymine levels	TBI_KALSetal	Weighted median	35	0.280088	0.285647	0.326821	1.32 (0.76, 2.32)
ebi-a-GCST90026098	5,6-dihydrothymine levels	TBI_KALSetal	Weighted mode	35	0.440891	0.528424	0.409908	1.55 (0.55, 4.38)
ebi-a-GCST90026099	5,6-dihydrouridine levels	TBI_KALSetal	Inverse variance weighted	18	0.0671889	0.297606	0.821385	1.07 (0.6, 1.92)
ebi-a-GCST90026099	5,6-dihydrouridine levels	TBI_KALSetal	MR Egger	18	0.751928	0.803342	0.363187	2.12 (0.44, 10.24)
ebi-a-GCST90026099	5,6-dihydrouridine levels	TBI_KALSetal	Weighted median	18	0.188809	0.393116	0.631023	1.21 (0.56, 2.61)
ebi-a-GCST90026099	5,6-dihydrouridine levels	TBI_KALSetal	Weighted mode	18	0.38938	0.620264	0.5385	1.48 (0.44, 4.98)
ebi-a-GCST90026100	5-acetylamino-6-amino-3-methyluracil levels	TBI_KALSetal	Inverse variance weighted	44	-0.00445466	0.0425501	0.91662	1 (0.92, 1.08)
ebi-a-GCST90026100	5-acetylamino-6-amino-3-methyluracil levels	TBI_KALSetal	MR Egger	44	0.0267969	0.0948282	0.778884	1.03 (0.85, 1.24)
ebi-a-GCST90026100	5-acetylamino-6-amino-3-methyluracil levels	TBI_KALSetal	Weighted median	44	0.0131796	0.0610352	0.829039	1.01 (0.9, 1.14)
ebi-a-GCST90026100	5-acetylamino-6-amino-3-methyluracil levels	TBI_KALSetal	Weighted mode	44	0.0214226	0.110095	0.846636	1.02 (0.82, 1.27)
ebi-a-GCST90026101	5-hydroxyhexanoate levels	TBI_KALSetal	Inverse variance weighted	33	-0.0324892	0.0540819	0.548012	0.97 (0.87, 1.08)
ebi-a-GCST90026101	5-hydroxyhexanoate levels	TBI_KALSetal	MR Egger	33	0.00385962	0.124148	0.975398	1 (0.79, 1.28)
ebi-a-GCST90026101	5-hydroxyhexanoate levels	TBI_KALSetal	Weighted median	33	-0.0290981	0.0776184	0.707745	0.97 (0.83, 1.13)
ebi-a-GCST90026101	5-hydroxyhexanoate levels	TBI_KALSetal	Weighted mode	33	-0.0147066	0.150449	0.92274	0.99 (0.73, 1.32)
ebi-a-GCST90026102	5-hydroxyindoleacetate levels	TBI_KALSetal	Inverse variance weighted	69	-0.016553	0.0380497	0.663537	0.98 (0.91, 1.06)
ebi-a-GCST90026102	5-hydroxyindoleacetate levels	TBI_KALSetal	MR Egger	69	0.0713092	0.0784038	0.36634	1.07 (0.92, 1.25)
ebi-a-GCST90026102	5-hydroxyindoleacetate levels	TBI_KALSetal	Weighted median	69	-0.0500589	0.0561249	0.372436	0.95 (0.85, 1.06)
ebi-a-GCST90026102	5-hydroxyindoleacetate levels	TBI_KALSetal	Weighted mode	69	-0.0862748	0.112782	0.446938	0.92 (0.74, 1.14)
ebi-a-GCST90026103	5-methylcytidine levels	TBI_KALSetal	Inverse variance weighted	28	-0.22489	0.265481	0.396938	0.8 (0.47, 1.34)
ebi-a-GCST90026103	5-methylcytidine levels	TBI_KALSetal	MR Egger	28	-0.34528	0.634081	0.590713	0.71 (0.2, 2.45)
ebi-a-GCST90026103	5-methylcytidine levels	TBI_KALSetal	Weighted median	28	-0.564336	0.364821	0.121891	0.57 (0.28, 1.16)
ebi-a-GCST90026103	5-methylcytidine levels	TBI_KALSetal	Weighted mode	28	-0.705775	0.709173	0.328471	0.49 (0.12, 1.98)
ebi-a-GCST90026104	5-methylthioadenosine (mta) levels	TBI_KALSetal	Inverse variance weighted	60	0.0109316	0.130689	0.933338	1.01 (0.78, 1.31)
ebi-a-GCST90026104	5-methylthioadenosine (mta) levels	TBI_KALSetal	MR Egger	60	-0.122229	0.242039	0.615474	0.88 (0.55, 1.42)
ebi-a-GCST90026104	5-methylthioadenosine (mta) levels	TBI_KALSetal	Weighted median	60	-0.0598445	0.18678	0.748664	0.94 (0.65, 1.36)
ebi-a-GCST90026104	5-methylthioadenosine (mta) levels	TBI_KALSetal	Weighted mode	60	-0.272862	0.449751	0.54638	0.76 (0.32, 1.84)
ebi-a-GCST90026105	5-methyluridine (ribothymidine) levels	TBI_KALSetal	Inverse variance weighted	15	-0.43134	0.257867	0.0943822	0.65 (0.39, 1.08)
ebi-a-GCST90026105	5-methyluridine (ribothymidine) levels	TBI_KALSetal	MR Egger	15	-0.155379	1.04199	0.883749	0.86 (0.11, 6.6)
ebi-a-GCST90026105	5-methyluridine (ribothymidine) levels	TBI_KALSetal	Weighted median	15	-0.607825	0.348971	0.0815497	0.54 (0.27, 1.08)
ebi-a-GCST90026105	5-methyluridine (ribothymidine) levels	TBI_KALSetal	Weighted mode	15	-0.847899	0.617787	0.191504	0.43 (0.13, 1.44)
ebi-a-GCST90026106	6-oxopiperidine-2-carboxylate levels	TBI_KALSetal	Inverse variance weighted	107	0.00487085	0.0565071	0.931308	1 (0.9, 1.12)
ebi-a-GCST90026106	6-oxopiperidine-2-carboxylate levels	TBI_KALSetal	MR Egger	107	0.03414	0.099345	0.731796	1.03 (0.85, 1.26)
ebi-a-GCST90026106	6-oxopiperidine-2-carboxylate levels	TBI_KALSetal	Weighted median	107	0.00346235	0.084079	0.967153	1 (0.85, 1.18)
ebi-a-GCST90026106	6-oxopiperidine-2-carboxylate levels	TBI_KALSetal	Weighted mode	107	-0.0424186	0.157987	0.788841	0.96 (0.7, 1.31)
ebi-a-GCST90026107	7-alpha-hydroxy-3-oxo-4-cholestenoate (7-hoca) levels	TBI_KALSetal	Inverse variance weighted	21	-0.0128375	0.179301	0.942922	0.99 (0.69, 1.4)
ebi-a-GCST90026107	7-alpha-hydroxy-3-oxo-4-cholestenoate (7-hoca) levels	TBI_KALSetal	MR Egger	21	-0.43292	0.423146	0.319112	0.65 (0.28, 1.49)
ebi-a-GCST90026107	7-alpha-hydroxy-3-oxo-4-cholestenoate (7-hoca) levels	TBI_KALSetal	Weighted median	21	0.0448252	0.240268	0.852003	1.05 (0.65, 1.67)
ebi-a-GCST90026107	7-alpha-hydroxy-3-oxo-4-cholestenoate (7-hoca) levels	TBI_KALSetal	Weighted mode	21	0.162219	0.444784	0.719153	1.18 (0.49, 2.81)
ebi-a-GCST90026108	7-methylguanine levels	TBI_KALSetal	Inverse variance weighted	25	0.166085	0.319028	0.602646	1.18 (0.63, 2.21)
ebi-a-GCST90026108	7-methylguanine levels	TBI_KALSetal	MR Egger	25	1.10619	0.711136	0.133476	3.02 (0.75, 12.18)
ebi-a-GCST90026108	7-methylguanine levels	TBI_KALSetal	Weighted median	25	0.00972416	0.448053	0.982685	1.01 (0.42, 2.43)
ebi-a-GCST90026108	7-methylguanine levels	TBI_KALSetal	Weighted mode	25	-0.0617517	0.769875	0.936735	0.94 (0.21, 4.25)
ebi-a-GCST90026109	7-methylxanthine levels	TBI_KALSetal	Inverse variance weighted	22	-0.0555521	0.0688213	0.419555	0.95 (0.83, 1.08)
ebi-a-GCST90026109	7-methylxanthine levels	TBI_KALSetal	MR Egger	22	-0.158893	0.173564	0.370851	0.85 (0.61, 1.2)
ebi-a-GCST90026109	7-methylxanthine levels	TBI_KALSetal	Weighted median	22	0.0357026	0.0995651	0.719905	1.04 (0.85, 1.26)
ebi-a-GCST90026109	7-methylxanthine levels	TBI_KALSetal	Weighted mode	22	0.136212	0.189437	0.480042	1.15 (0.79, 1.66)
ebi-a-GCST90026110	Acetylcarnitine (c2) levels	TBI_KALSetal	Inverse variance weighted	65	-0.126227	0.0726042	0.0821111	0.88 (0.76, 1.02)
ebi-a-GCST90026110	Acetylcarnitine (c2) levels	TBI_KALSetal	MR Egger	65	-0.191268	0.125756	0.133275	0.83 (0.65, 1.06)
ebi-a-GCST90026110	Acetylcarnitine (c2) levels	TBI_KALSetal	Weighted median	65	-0.174684	0.107484	0.104117	0.84 (0.68, 1.04)
ebi-a-GCST90026110	Acetylcarnitine (c2) levels	TBI_KALSetal	Weighted mode	65	-0.208584	0.174922	0.237492	0.81 (0.58, 1.14)
ebi-a-GCST90026111	Acisoga levels	TBI_KALSetal	Inverse variance weighted	86	-0.00898138	0.037327	0.809855	0.99 (0.92, 1.07)
ebi-a-GCST90026111	Acisoga levels	TBI_KALSetal	MR Egger	86	0.00968024	0.0813141	0.905522	1.01 (0.86, 1.18)
ebi-a-GCST90026111	Acisoga levels	TBI_KALSetal	Weighted median	86	-0.0173637	0.0545628	0.750309	0.98 (0.88, 1.09)
ebi-a-GCST90026111	Acisoga levels	TBI_KALSetal	Weighted mode	86	-0.050077	0.131777	0.704884	0.95 (0.73, 1.23)
ebi-a-GCST90026112	Adenine levels	TBI_KALSetal	Inverse variance weighted	52	0.111518	0.155575	0.473492	1.12 (0.82, 1.52)
ebi-a-GCST90026112	Adenine levels	TBI_KALSetal	MR Egger	52	-0.176045	0.283123	0.536901	0.84 (0.48, 1.46)
ebi-a-GCST90026112	Adenine levels	TBI_KALSetal	Weighted median	52	0.100307	0.220024	0.648467	1.11 (0.72, 1.7)
ebi-a-GCST90026112	Adenine levels	TBI_KALSetal	Weighted mode	52	0.140879	0.432324	0.74586	1.15 (0.49, 2.69)
ebi-a-GCST90026113	Adenosine 3',5'-cyclic monophosphate (camp) levels	TBI_KALSetal	Inverse variance weighted	77	0.0450511	0.0498037	0.365691	1.05 (0.95, 1.15)
ebi-a-GCST90026113	Adenosine 3',5'-cyclic monophosphate (camp) levels	TBI_KALSetal	MR Egger	77	-0.0125179	0.100795	0.901496	0.99 (0.81, 1.2)
ebi-a-GCST90026113	Adenosine 3',5'-cyclic monophosphate (camp) levels	TBI_KALSetal	Weighted median	77	0.00351805	0.0728018	0.961458	1 (0.87, 1.16)
ebi-a-GCST90026113	Adenosine 3',5'-cyclic monophosphate (camp) levels	TBI_KALSetal	Weighted mode	77	-0.0764928	0.165576	0.645416	0.93 (0.67, 1.28)
ebi-a-GCST90026114	Alanine levels	TBI_KALSetal	Inverse variance weighted	17	0.578955	0.297241	0.0514432	1.78 (1, 3.19)
ebi-a-GCST90026114	Alanine levels	TBI_KALSetal	MR Egger	17	1.5355	0.897321	0.107636	4.64 (0.8, 26.96)
ebi-a-GCST90026114	Alanine levels	TBI_KALSetal	Weighted median	17	0.444862	0.408351	0.275973	1.56 (0.7, 3.47)
ebi-a-GCST90026114	Alanine levels	TBI_KALSetal	Weighted mode	17	0.280672	0.674383	0.682799	1.32 (0.35, 4.97)
ebi-a-GCST90026115	Alpha-hydroxyisocaproate levels	TBI_KALSetal	Inverse variance weighted	31	0.255651	0.189245	0.176728	1.29 (0.89, 1.87)
ebi-a-GCST90026115	Alpha-hydroxyisocaproate levels	TBI_KALSetal	MR Egger	31	-0.78508	0.450496	0.0919822	0.46 (0.19, 1.1)
ebi-a-GCST90026115	Alpha-hydroxyisocaproate levels	TBI_KALSetal	Weighted median	31	0.253329	0.260423	0.330672	1.29 (0.77, 2.15)
ebi-a-GCST90026115	Alpha-hydroxyisocaproate levels	TBI_KALSetal	Weighted mode	31	0.299362	0.494018	0.54909	1.35 (0.51, 3.55)
ebi-a-GCST90026116	Alpha-hydroxyisovalerate levels	TBI_KALSetal	Inverse variance weighted	43	-0.0542703	0.112829	0.63052	0.95 (0.76, 1.18)
ebi-a-GCST90026116	Alpha-hydroxyisovalerate levels	TBI_KALSetal	MR Egger	43	0.0820769	0.23475	0.728402	1.09 (0.69, 1.72)
ebi-a-GCST90026116	Alpha-hydroxyisovalerate levels	TBI_KALSetal	Weighted median	43	-0.150892	0.161171	0.349157	0.86 (0.63, 1.18)
ebi-a-GCST90026116	Alpha-hydroxyisovalerate levels	TBI_KALSetal	Weighted mode	43	-0.03617	0.277556	0.896938	0.96 (0.56, 1.66)
ebi-a-GCST90026117	Alpha-ketoglutaramate levels	TBI_KALSetal	Inverse variance weighted	24	-0.0471602	0.220725	0.830812	0.95 (0.62, 1.47)
ebi-a-GCST90026117	Alpha-ketoglutaramate levels	TBI_KALSetal	MR Egger	24	-0.322602	0.660279	0.629971	0.72 (0.2, 2.64)
ebi-a-GCST90026117	Alpha-ketoglutaramate levels	TBI_KALSetal	Weighted median	24	0.028445	0.31833	0.928798	1.03 (0.55, 1.92)
ebi-a-GCST90026117	Alpha-ketoglutaramate levels	TBI_KALSetal	Weighted mode	24	0.259431	0.57704	0.657215	1.3 (0.42, 4.02)
ebi-a-GCST90026118	Alpha-tocopherol levels	TBI_KALSetal	Inverse variance weighted	58	0.0382019	0.0930598	0.681432	1.04 (0.87, 1.25)
ebi-a-GCST90026118	Alpha-tocopherol levels	TBI_KALSetal	MR Egger	58	-0.138702	0.173321	0.426942	0.87 (0.62, 1.22)
ebi-a-GCST90026118	Alpha-tocopherol levels	TBI_KALSetal	Weighted median	58	-0.133736	0.13641	0.32689	0.87 (0.67, 1.14)
ebi-a-GCST90026118	Alpha-tocopherol levels	TBI_KALSetal	Weighted mode	58	-0.257082	0.284793	0.370484	0.77 (0.44, 1.35)
ebi-a-GCST90026119	Arabinose levels	TBI_KALSetal	Inverse variance weighted	27	-0.146579	0.304812	0.630601	0.86 (0.48, 1.57)
ebi-a-GCST90026119	Arabinose levels	TBI_KALSetal	MR Egger	27	0.621558	0.644904	0.344377	1.86 (0.53, 6.59)
ebi-a-GCST90026119	Arabinose levels	TBI_KALSetal	Weighted median	27	0.164606	0.377578	0.662873	1.18 (0.56, 2.47)
ebi-a-GCST90026119	Arabinose levels	TBI_KALSetal	Weighted mode	27	0.717505	0.774171	0.362552	2.05 (0.45, 9.35)
ebi-a-GCST90026120	Arabitol/xylitol levels	TBI_KALSetal	Inverse variance weighted	32	0.137281	0.201153	0.494941	1.15 (0.77, 1.7)
ebi-a-GCST90026120	Arabitol/xylitol levels	TBI_KALSetal	MR Egger	32	0.982873	0.486836	0.0525128	2.67 (1.03, 6.94)
ebi-a-GCST90026120	Arabitol/xylitol levels	TBI_KALSetal	Weighted median	32	0.120712	0.266346	0.650394	1.13 (0.67, 1.9)
ebi-a-GCST90026120	Arabitol/xylitol levels	TBI_KALSetal	Weighted mode	32	-0.306919	0.539236	0.573339	0.74 (0.26, 2.12)
ebi-a-GCST90026121	Arabonate/xylonate levels	TBI_KALSetal	Inverse variance weighted	12	0.113108	0.221316	0.609301	1.12 (0.73, 1.73)
ebi-a-GCST90026121	Arabonate/xylonate levels	TBI_KALSetal	MR Egger	12	1.43159	0.654997	0.0537298	4.19 (1.16, 15.11)
ebi-a-GCST90026121	Arabonate/xylonate levels	TBI_KALSetal	Weighted median	12	0.22098	0.309663	0.475464	1.25 (0.68, 2.29)
ebi-a-GCST90026121	Arabonate/xylonate levels	TBI_KALSetal	Weighted mode	12	0.467419	0.409546	0.277978	1.6 (0.72, 3.56)
ebi-a-GCST90026122	Arachidonate (20:4n6) levels	TBI_KALSetal	Inverse variance weighted	23	0.0474705	0.0621788	0.445195	1.05 (0.93, 1.18)
ebi-a-GCST90026122	Arachidonate (20:4n6) levels	TBI_KALSetal	MR Egger	23	0.137378	0.138082	0.331109	1.15 (0.88, 1.5)
ebi-a-GCST90026122	Arachidonate (20:4n6) levels	TBI_KALSetal	Weighted median	23	0.142088	0.0861975	0.0992709	1.15 (0.97, 1.36)
ebi-a-GCST90026122	Arachidonate (20:4n6) levels	TBI_KALSetal	Weighted mode	23	0.263691	0.18014	0.157389	1.3 (0.91, 1.85)
ebi-a-GCST90026123	Argininate levels	TBI_KALSetal	Inverse variance weighted	61	0.0844863	0.0501479	0.0920379	1.09 (0.99, 1.2)
ebi-a-GCST90026123	Argininate levels	TBI_KALSetal	MR Egger	61	0.182334	0.101814	0.078448	1.2 (0.98, 1.47)
ebi-a-GCST90026123	Argininate levels	TBI_KALSetal	Weighted median	61	0.0593755	0.0727819	0.414614	1.06 (0.92, 1.22)
ebi-a-GCST90026123	Argininate levels	TBI_KALSetal	Weighted mode	61	0.230324	0.1482	0.125411	1.26 (0.94, 1.68)
ebi-a-GCST90026124	Arginine levels	TBI_KALSetal	Inverse variance weighted	22	0.152543	0.315877	0.629153	1.16 (0.63, 2.16)
ebi-a-GCST90026124	Arginine levels	TBI_KALSetal	MR Egger	22	0.96859	0.726197	0.197266	2.63 (0.63, 10.93)
ebi-a-GCST90026124	Arginine levels	TBI_KALSetal	Weighted median	22	0.161593	0.420041	0.700454	1.18 (0.52, 2.68)
ebi-a-GCST90026124	Arginine levels	TBI_KALSetal	Weighted mode	22	0.129518	0.839857	0.878913	1.14 (0.22, 5.9)
ebi-a-GCST90026125	Argininosuccinate levels	TBI_KALSetal	Inverse variance weighted	32	0.118301	0.0571116	0.038322	1.13 (1.01, 1.26)
ebi-a-GCST90026125	Argininosuccinate levels	TBI_KALSetal	MR Egger	32	0.0565897	0.129913	0.666247	1.06 (0.82, 1.37)
ebi-a-GCST90026125	Argininosuccinate levels	TBI_KALSetal	Weighted median	32	0.175085	0.0808305	0.0303057	1.19 (1.02, 1.4)
ebi-a-GCST90026125	Argininosuccinate levels	TBI_KALSetal	Weighted mode	32	0.194744	0.165117	0.247199	1.21 (0.88, 1.68)
ebi-a-GCST90026126	Ascorbate (vitamin c) levels	TBI_KALSetal	Inverse variance weighted	174	-0.0201642	0.0369912	0.58568	0.98 (0.91, 1.05)
ebi-a-GCST90026126	Ascorbate (vitamin c) levels	TBI_KALSetal	MR Egger	174	-0.0238131	0.0838367	0.77672	0.98 (0.83, 1.15)
ebi-a-GCST90026126	Ascorbate (vitamin c) levels	TBI_KALSetal	Weighted median	174	0.0590709	0.0549996	0.282812	1.06 (0.95, 1.18)
ebi-a-GCST90026126	Ascorbate (vitamin c) levels	TBI_KALSetal	Weighted mode	174	0.131135	0.13425	0.330036	1.14 (0.88, 1.48)
ebi-a-GCST90026127	Behenoyl sphingomyelin (d18:1/22:0) levels	TBI_KALSetal	Inverse variance weighted	33	-0.0505027	0.0528613	0.339385	0.95 (0.86, 1.05)
ebi-a-GCST90026127	Behenoyl sphingomyelin (d18:1/22:0) levels	TBI_KALSetal	MR Egger	33	-0.132794	0.114494	0.254972	0.88 (0.7, 1.1)
ebi-a-GCST90026127	Behenoyl sphingomyelin (d18:1/22:0) levels	TBI_KALSetal	Weighted median	33	-0.0710389	0.0717578	0.322183	0.93 (0.81, 1.07)
ebi-a-GCST90026127	Behenoyl sphingomyelin (d18:1/22:0) levels	TBI_KALSetal	Weighted mode	33	-0.246886	0.160343	0.133456	0.78 (0.57, 1.07)
ebi-a-GCST90026128	Benzoate levels	TBI_KALSetal	Inverse variance weighted	65	-0.155273	0.0771099	0.0440459	0.86 (0.74, 1)
ebi-a-GCST90026128	Benzoate levels	TBI_KALSetal	MR Egger	65	-0.216474	0.152771	0.161415	0.81 (0.6, 1.09)
ebi-a-GCST90026128	Benzoate levels	TBI_KALSetal	Weighted median	65	-0.0917692	0.106535	0.389019	0.91 (0.74, 1.12)
ebi-a-GCST90026128	Benzoate levels	TBI_KALSetal	Weighted mode	65	-0.0497827	0.211378	0.814561	0.95 (0.63, 1.44)
ebi-a-GCST90026129	Beta-alanine levels	TBI_KALSetal	Inverse variance weighted	21	-0.483363	0.257994	0.0609932	0.62 (0.37, 1.02)
ebi-a-GCST90026129	Beta-alanine levels	TBI_KALSetal	MR Egger	21	-0.740895	0.589202	0.223826	0.48 (0.15, 1.51)
ebi-a-GCST90026129	Beta-alanine levels	TBI_KALSetal	Weighted median	21	-0.29099	0.364066	0.42413	0.75 (0.37, 1.53)
ebi-a-GCST90026129	Beta-alanine levels	TBI_KALSetal	Weighted mode	21	-0.152922	0.651632	0.816846	0.86 (0.24, 3.08)
ebi-a-GCST90026130	Beta-citrylglutamate levels	TBI_KALSetal	Inverse variance weighted	24	0.0599487	0.173867	0.730248	1.06 (0.76, 1.49)
ebi-a-GCST90026130	Beta-citrylglutamate levels	TBI_KALSetal	MR Egger	24	0.109061	0.409377	0.792406	1.12 (0.5, 2.49)
ebi-a-GCST90026130	Beta-citrylglutamate levels	TBI_KALSetal	Weighted median	24	0.0255184	0.237396	0.914398	1.03 (0.64, 1.63)
ebi-a-GCST90026130	Beta-citrylglutamate levels	TBI_KALSetal	Weighted mode	24	-0.0296558	0.413257	0.943412	0.97 (0.43, 2.18)
ebi-a-GCST90026131	Beta-hydroxyisovalerate levels	TBI_KALSetal	Inverse variance weighted	47	-0.001412	0.127961	0.991196	1 (0.78, 1.28)
ebi-a-GCST90026131	Beta-hydroxyisovalerate levels	TBI_KALSetal	MR Egger	47	0.120537	0.246834	0.627685	1.13 (0.7, 1.83)
ebi-a-GCST90026131	Beta-hydroxyisovalerate levels	TBI_KALSetal	Weighted median	47	0.00443424	0.184204	0.980795	1 (0.7, 1.44)
ebi-a-GCST90026131	Beta-hydroxyisovalerate levels	TBI_KALSetal	Weighted mode	47	-0.0116864	0.312446	0.970326	0.99 (0.54, 1.82)
ebi-a-GCST90026132	Betaine levels	TBI_KALSetal	Inverse variance weighted	25	-0.288735	0.21466	0.1786	0.75 (0.49, 1.14)
ebi-a-GCST90026132	Betaine levels	TBI_KALSetal	MR Egger	25	-0.247188	0.53537	0.648623	0.78 (0.27, 2.23)
ebi-a-GCST90026132	Betaine levels	TBI_KALSetal	Weighted median	25	-0.325652	0.316015	0.302777	0.72 (0.39, 1.34)
ebi-a-GCST90026132	Betaine levels	TBI_KALSetal	Weighted mode	25	-0.341029	0.506779	0.507417	0.71 (0.26, 1.92)
ebi-a-GCST90026133	C-glycosyltryptophan levels	TBI_KALSetal	Inverse variance weighted	15	-0.182626	0.265332	0.491269	0.83 (0.5, 1.4)
ebi-a-GCST90026133	C-glycosyltryptophan levels	TBI_KALSetal	MR Egger	15	-1.94703	0.808574	0.0316091	0.14 (0.03, 0.7)
ebi-a-GCST90026133	C-glycosyltryptophan levels	TBI_KALSetal	Weighted median	15	-0.390113	0.319578	0.222195	0.68 (0.36, 1.27)
ebi-a-GCST90026133	C-glycosyltryptophan levels	TBI_KALSetal	Weighted mode	15	-0.468706	0.544577	0.403914	0.63 (0.22, 1.82)
ebi-a-GCST90026134	Caffeine levels	TBI_KALSetal	Inverse variance weighted	25	0.0214727	0.0374595	0.566493	1.02 (0.95, 1.1)
ebi-a-GCST90026134	Caffeine levels	TBI_KALSetal	MR Egger	25	-0.0113078	0.0973925	0.908577	0.99 (0.82, 1.2)
ebi-a-GCST90026134	Caffeine levels	TBI_KALSetal	Weighted median	25	0.00338873	0.0507665	0.94678	1 (0.91, 1.11)
ebi-a-GCST90026134	Caffeine levels	TBI_KALSetal	Weighted mode	25	-0.0162022	0.0958821	0.867228	0.98 (0.82, 1.19)
ebi-a-GCST90026135	Carboxyethyl-gaba levels	TBI_KALSetal	Inverse variance weighted	17	-0.198698	0.244938	0.41724	0.82 (0.51, 1.32)
ebi-a-GCST90026135	Carboxyethyl-gaba levels	TBI_KALSetal	MR Egger	17	-0.444075	0.946574	0.645716	0.64 (0.1, 4.1)
ebi-a-GCST90026135	Carboxyethyl-gaba levels	TBI_KALSetal	Weighted median	17	-0.145975	0.34112	0.668704	0.86 (0.44, 1.69)
ebi-a-GCST90026135	Carboxyethyl-gaba levels	TBI_KALSetal	Weighted mode	17	0.29091	0.630934	0.650948	1.34 (0.39, 4.61)
ebi-a-GCST90026136	Carnitine levels	TBI_KALSetal	Inverse variance weighted	27	-0.0338328	0.195376	0.862519	0.97 (0.66, 1.42)
ebi-a-GCST90026136	Carnitine levels	TBI_KALSetal	MR Egger	27	0.307508	0.52001	0.559595	1.36 (0.49, 3.77)
ebi-a-GCST90026136	Carnitine levels	TBI_KALSetal	Weighted median	27	-0.0170777	0.264646	0.948548	0.98 (0.59, 1.65)
ebi-a-GCST90026136	Carnitine levels	TBI_KALSetal	Weighted mode	27	0.232876	0.510712	0.652188	1.26 (0.46, 3.43)
ebi-a-GCST90026137	Catechol sulfate levels	TBI_KALSetal	Inverse variance weighted	25	0.127174	0.0867925	0.142849	1.14 (0.96, 1.35)
ebi-a-GCST90026137	Catechol sulfate levels	TBI_KALSetal	MR Egger	25	-0.074344	0.158505	0.643461	0.93 (0.68, 1.27)
ebi-a-GCST90026137	Catechol sulfate levels	TBI_KALSetal	Weighted median	25	0.171262	0.119546	0.151971	1.19 (0.94, 1.5)
ebi-a-GCST90026137	Catechol sulfate levels	TBI_KALSetal	Weighted mode	25	0.187374	0.163049	0.261804	1.21 (0.88, 1.66)
ebi-a-GCST90026138	Choline levels	TBI_KALSetal	Inverse variance weighted	19	-0.5653	0.365156	0.121597	0.57 (0.28, 1.16)
ebi-a-GCST90026138	Choline levels	TBI_KALSetal	MR Egger	19	-0.903734	1.09464	0.420468	0.41 (0.05, 3.46)
ebi-a-GCST90026138	Choline levels	TBI_KALSetal	Weighted median	19	0.25196	0.46699	0.589514	1.29 (0.52, 3.21)
ebi-a-GCST90026138	Choline levels	TBI_KALSetal	Weighted mode	19	0.556719	0.75146	0.46834	1.74 (0.4, 7.61)
ebi-a-GCST90026139	Choline phosphate levels	TBI_KALSetal	Inverse variance weighted	108	0.0668561	0.0414091	0.106413	1.07 (0.99, 1.16)
ebi-a-GCST90026139	Choline phosphate levels	TBI_KALSetal	MR Egger	108	0.102078	0.0920606	0.270019	1.11 (0.92, 1.33)
ebi-a-GCST90026139	Choline phosphate levels	TBI_KALSetal	Weighted median	108	0.062423	0.0609088	0.305429	1.06 (0.94, 1.2)
ebi-a-GCST90026139	Choline phosphate levels	TBI_KALSetal	Weighted mode	108	0.140329	0.129652	0.281531	1.15 (0.89, 1.48)
ebi-a-GCST90026140	Citramalate levels	TBI_KALSetal	Inverse variance weighted	179	-0.00463877	0.0191904	0.808995	1 (0.96, 1.03)
ebi-a-GCST90026140	Citramalate levels	TBI_KALSetal	MR Egger	179	-0.0256917	0.0450511	0.569211	0.97 (0.89, 1.06)
ebi-a-GCST90026140	Citramalate levels	TBI_KALSetal	Weighted median	179	-0.0141788	0.0291752	0.626976	0.99 (0.93, 1.04)
ebi-a-GCST90026140	Citramalate levels	TBI_KALSetal	Weighted mode	179	-0.0151157	0.0712976	0.832344	0.98 (0.86, 1.13)
ebi-a-GCST90026141	Citrate levels	TBI_KALSetal	Inverse variance weighted	24	-0.0253222	0.287555	0.929829	0.97 (0.55, 1.71)
ebi-a-GCST90026141	Citrate levels	TBI_KALSetal	MR Egger	24	-2.07735	0.771394	0.0132862	0.13 (0.03, 0.57)
ebi-a-GCST90026141	Citrate levels	TBI_KALSetal	Weighted median	24	0.181208	0.395497	0.646826	1.2 (0.55, 2.6)
ebi-a-GCST90026141	Citrate levels	TBI_KALSetal	Weighted mode	24	0.756342	0.781361	0.343123	2.13 (0.46, 9.85)
ebi-a-GCST90026142	Cortisone levels	TBI_KALSetal	Inverse variance weighted	24	0.0164188	0.092472	0.859073	1.02 (0.85, 1.22)
ebi-a-GCST90026142	Cortisone levels	TBI_KALSetal	MR Egger	24	-0.0318109	0.23352	0.892884	0.97 (0.61, 1.53)
ebi-a-GCST90026142	Cortisone levels	TBI_KALSetal	Weighted median	24	0.063403	0.101274	0.531281	1.07 (0.87, 1.3)
ebi-a-GCST90026142	Cortisone levels	TBI_KALSetal	Weighted mode	24	0.0762009	0.174244	0.665957	1.08 (0.77, 1.52)
ebi-a-GCST90026143	Creatine levels	TBI_KALSetal	Inverse variance weighted	24	-0.234069	0.401468	0.559872	0.79 (0.36, 1.74)
ebi-a-GCST90026143	Creatine levels	TBI_KALSetal	MR Egger	24	-0.73198	1.06836	0.500408	0.48 (0.06, 3.9)
ebi-a-GCST90026143	Creatine levels	TBI_KALSetal	Weighted median	24	-0.179129	0.518565	0.729769	0.84 (0.3, 2.31)
ebi-a-GCST90026143	Creatine levels	TBI_KALSetal	Weighted mode	24	-0.132027	0.944803	0.890081	0.88 (0.14, 5.58)
ebi-a-GCST90026144	Cys-gly, oxidized levels	TBI_KALSetal	Inverse variance weighted	73	0.0972777	0.0575569	0.0910062	1.1 (0.98, 1.23)
ebi-a-GCST90026144	Cys-gly, oxidized levels	TBI_KALSetal	MR Egger	73	0.216944	0.119907	0.0746439	1.24 (0.98, 1.57)
ebi-a-GCST90026144	Cys-gly, oxidized levels	TBI_KALSetal	Weighted median	73	0.121794	0.0878662	0.165709	1.13 (0.95, 1.34)
ebi-a-GCST90026144	Cys-gly, oxidized levels	TBI_KALSetal	Weighted mode	73	0.411592	0.227394	0.0744631	1.51 (0.97, 2.36)
ebi-a-GCST90026145	Cysteine levels	TBI_KALSetal	Inverse variance weighted	25	-0.147008	0.246884	0.551541	0.86 (0.53, 1.4)
ebi-a-GCST90026145	Cysteine levels	TBI_KALSetal	MR Egger	25	0.110808	0.750641	0.883931	1.12 (0.26, 4.86)
ebi-a-GCST90026145	Cysteine levels	TBI_KALSetal	Weighted median	25	0.0893941	0.338756	0.791865	1.09 (0.56, 2.12)
ebi-a-GCST90026145	Cysteine levels	TBI_KALSetal	Weighted mode	25	0.53214	0.66017	0.428121	1.7 (0.47, 6.21)
ebi-a-GCST90026146	Cysteinylglycine levels	TBI_KALSetal	Inverse variance weighted	43	0.0134959	0.0416833	0.746111	1.01 (0.93, 1.1)
ebi-a-GCST90026146	Cysteinylglycine levels	TBI_KALSetal	MR Egger	43	-0.0678141	0.0894098	0.452512	0.93 (0.78, 1.11)
ebi-a-GCST90026146	Cysteinylglycine levels	TBI_KALSetal	Weighted median	43	0.00616853	0.0587436	0.91637	1.01 (0.9, 1.13)
ebi-a-GCST90026146	Cysteinylglycine levels	TBI_KALSetal	Weighted mode	43	-0.0536287	0.122443	0.66364	0.95 (0.75, 1.2)
ebi-a-GCST90026147	Cysteinylglycine disulfide levels	TBI_KALSetal	Inverse variance weighted	16	0.0848113	0.260342	0.7446	1.09 (0.65, 1.81)
ebi-a-GCST90026147	Cysteinylglycine disulfide levels	TBI_KALSetal	MR Egger	16	-0.233191	0.730609	0.754308	0.79 (0.19, 3.32)
ebi-a-GCST90026147	Cysteinylglycine disulfide levels	TBI_KALSetal	Weighted median	16	-0.112053	0.341614	0.742903	0.89 (0.46, 1.75)
ebi-a-GCST90026147	Cysteinylglycine disulfide levels	TBI_KALSetal	Weighted mode	16	-0.0561172	0.562939	0.921914	0.95 (0.31, 2.85)
ebi-a-GCST90026148	Cytidine levels	TBI_KALSetal	Inverse variance weighted	22	-0.41596	0.357135	0.244136	0.66 (0.33, 1.33)
ebi-a-GCST90026148	Cytidine levels	TBI_KALSetal	MR Egger	22	-1.93873	0.916314	0.0471032	0.14 (0.02, 0.87)
ebi-a-GCST90026148	Cytidine levels	TBI_KALSetal	Weighted median	22	-0.585306	0.484866	0.227374	0.56 (0.22, 1.44)
ebi-a-GCST90026148	Cytidine levels	TBI_KALSetal	Weighted mode	22	-0.711348	1.0164	0.491688	0.49 (0.07, 3.6)
ebi-a-GCST90026149	Deoxycarnitine levels	TBI_KALSetal	Inverse variance weighted	43	0.0510525	0.097892	0.602005	1.05 (0.87, 1.27)
ebi-a-GCST90026149	Deoxycarnitine levels	TBI_KALSetal	MR Egger	43	0.0497962	0.184967	0.789113	1.05 (0.73, 1.51)
ebi-a-GCST90026149	Deoxycarnitine levels	TBI_KALSetal	Weighted median	43	-0.0290887	0.136598	0.831365	0.97 (0.74, 1.27)
ebi-a-GCST90026149	Deoxycarnitine levels	TBI_KALSetal	Weighted mode	43	-0.103275	0.286638	0.72043	0.9 (0.51, 1.58)
ebi-a-GCST90026150	Diglycerol levels	TBI_KALSetal	Inverse variance weighted	27	0.0375978	0.143824	0.793772	1.04 (0.78, 1.38)
ebi-a-GCST90026150	Diglycerol levels	TBI_KALSetal	MR Egger	27	0.111917	0.377544	0.769347	1.12 (0.53, 2.34)
ebi-a-GCST90026150	Diglycerol levels	TBI_KALSetal	Weighted median	27	0.114033	0.193027	0.554681	1.12 (0.77, 1.64)
ebi-a-GCST90026150	Diglycerol levels	TBI_KALSetal	Weighted mode	27	0.38213	0.385772	0.331031	1.47 (0.69, 3.12)
ebi-a-GCST90026151	Dimethyl sulfone levels	TBI_KALSetal	Inverse variance weighted	60	-0.00789346	0.0331579	0.811837	0.99 (0.93, 1.06)
ebi-a-GCST90026151	Dimethyl sulfone levels	TBI_KALSetal	MR Egger	60	-0.071723	0.0631942	0.26106	0.93 (0.82, 1.05)
ebi-a-GCST90026151	Dimethyl sulfone levels	TBI_KALSetal	Weighted median	60	-0.0211751	0.0468554	0.651323	0.98 (0.89, 1.07)
ebi-a-GCST90026151	Dimethyl sulfone levels	TBI_KALSetal	Weighted mode	60	0.070458	0.0916151	0.444922	1.07 (0.9, 1.28)
ebi-a-GCST90026152	Dimethylarginine (sdma + adma) levels	TBI_KALSetal	Inverse variance weighted	42	-0.0256472	0.169746	0.879903	0.97 (0.7, 1.36)
ebi-a-GCST90026152	Dimethylarginine (sdma + adma) levels	TBI_KALSetal	MR Egger	42	0.346369	0.336825	0.309971	1.41 (0.73, 2.74)
ebi-a-GCST90026152	Dimethylarginine (sdma + adma) levels	TBI_KALSetal	Weighted median	42	0.0812338	0.219766	0.711653	1.08 (0.71, 1.67)
ebi-a-GCST90026152	Dimethylarginine (sdma + adma) levels	TBI_KALSetal	Weighted mode	42	0.12617	0.440602	0.776046	1.13 (0.48, 2.69)
ebi-a-GCST90026153	Dimethylmalonic acid levels	TBI_KALSetal	Inverse variance weighted	40	0.00499074	0.0609373	0.934727	1.01 (0.89, 1.13)
ebi-a-GCST90026153	Dimethylmalonic acid levels	TBI_KALSetal	MR Egger	40	0.136611	0.123547	0.275792	1.15 (0.9, 1.46)
ebi-a-GCST90026153	Dimethylmalonic acid levels	TBI_KALSetal	Weighted median	40	0.0294764	0.0835727	0.724311	1.03 (0.87, 1.21)
ebi-a-GCST90026153	Dimethylmalonic acid levels	TBI_KALSetal	Weighted mode	40	-0.0314237	0.179017	0.861567	0.97 (0.68, 1.38)
ebi-a-GCST90026154	Dopamine 3-o-sulfate levels	TBI_KALSetal	Inverse variance weighted	23	0.00747006	0.0633248	0.906096	1.01 (0.89, 1.14)
ebi-a-GCST90026154	Dopamine 3-o-sulfate levels	TBI_KALSetal	MR Egger	23	-0.0110752	0.128091	0.931917	0.99 (0.77, 1.27)
ebi-a-GCST90026154	Dopamine 3-o-sulfate levels	TBI_KALSetal	Weighted median	23	0.0536717	0.0947366	0.57103	1.06 (0.88, 1.27)
ebi-a-GCST90026154	Dopamine 3-o-sulfate levels	TBI_KALSetal	Weighted mode	23	0.0854245	0.153817	0.58425	1.09 (0.81, 1.47)
ebi-a-GCST90026155	Ergothioneine levels	TBI_KALSetal	Inverse variance weighted	41	0.00153939	0.0746224	0.983542	1 (0.87, 1.16)
ebi-a-GCST90026155	Ergothioneine levels	TBI_KALSetal	MR Egger	41	-0.250867	0.144393	0.0902104	0.78 (0.59, 1.03)
ebi-a-GCST90026155	Ergothioneine levels	TBI_KALSetal	Weighted median	41	0.1591	0.0968282	0.100359	1.17 (0.97, 1.42)
ebi-a-GCST90026155	Ergothioneine levels	TBI_KALSetal	Weighted mode	41	0.168751	0.175202	0.341245	1.18 (0.84, 1.67)
ebi-a-GCST90026156	Erythritol levels	TBI_KALSetal	Inverse variance weighted	141	0.00403717	0.0636585	0.949433	1 (0.89, 1.14)
ebi-a-GCST90026156	Erythritol levels	TBI_KALSetal	MR Egger	141	-0.011815	0.120033	0.921732	0.99 (0.78, 1.25)
ebi-a-GCST90026156	Erythritol levels	TBI_KALSetal	Weighted median	141	-0.0222616	0.100154	0.824101	0.98 (0.8, 1.19)
ebi-a-GCST90026156	Erythritol levels	TBI_KALSetal	Weighted mode	141	0.0637467	0.237497	0.788779	1.07 (0.67, 1.7)
ebi-a-GCST90026157	Erythronate levels	TBI_KALSetal	Inverse variance weighted	26	-0.187183	0.33428	0.575509	0.83 (0.43, 1.6)
ebi-a-GCST90026157	Erythronate levels	TBI_KALSetal	MR Egger	26	-0.131947	0.869292	0.880624	0.88 (0.16, 4.82)
ebi-a-GCST90026157	Erythronate levels	TBI_KALSetal	Weighted median	26	-0.0984009	0.458123	0.82993	0.91 (0.37, 2.22)
ebi-a-GCST90026157	Erythronate levels	TBI_KALSetal	Weighted mode	26	0.00050693	0.874736	0.999542	1 (0.18, 5.56)
ebi-a-GCST90026158	Ethylmalonate levels	TBI_KALSetal	Inverse variance weighted	59	0.00422355	0.0994411	0.966122	1 (0.83, 1.22)
ebi-a-GCST90026158	Ethylmalonate levels	TBI_KALSetal	MR Egger	59	0.234288	0.200665	0.247845	1.26 (0.85, 1.87)
ebi-a-GCST90026158	Ethylmalonate levels	TBI_KALSetal	Weighted median	59	0.00856843	0.143257	0.952306	1.01 (0.76, 1.34)
ebi-a-GCST90026158	Ethylmalonate levels	TBI_KALSetal	Weighted mode	59	0.118339	0.267154	0.659442	1.13 (0.67, 1.9)
ebi-a-GCST90026159	Fructose levels	TBI_KALSetal	Inverse variance weighted	24	-0.335975	0.266249	0.206992	0.71 (0.42, 1.2)
ebi-a-GCST90026159	Fructose levels	TBI_KALSetal	MR Egger	24	-0.652612	0.556205	0.253211	0.52 (0.18, 1.55)
ebi-a-GCST90026159	Fructose levels	TBI_KALSetal	Weighted median	24	-0.162129	0.359994	0.652447	0.85 (0.42, 1.72)
ebi-a-GCST90026159	Fructose levels	TBI_KALSetal	Weighted mode	24	-0.132058	0.563103	0.816658	0.88 (0.29, 2.64)
ebi-a-GCST90026160	Galactonate levels	TBI_KALSetal	Inverse variance weighted	27	-0.0156894	0.0345826	0.650059	0.98 (0.92, 1.05)
ebi-a-GCST90026160	Galactonate levels	TBI_KALSetal	MR Egger	27	-0.124269	0.103999	0.243338	0.88 (0.72, 1.08)
ebi-a-GCST90026160	Galactonate levels	TBI_KALSetal	Weighted median	27	-0.0277024	0.0484789	0.567707	0.97 (0.88, 1.07)
ebi-a-GCST90026160	Galactonate levels	TBI_KALSetal	Weighted mode	27	-0.0389193	0.0898078	0.668326	0.96 (0.81, 1.15)
ebi-a-GCST90026161	Galactosylglycerol levels	TBI_KALSetal	Inverse variance weighted	27	0.0265911	0.154931	0.863727	1.03 (0.76, 1.39)
ebi-a-GCST90026161	Galactosylglycerol levels	TBI_KALSetal	MR Egger	27	0.260557	0.309791	0.408281	1.3 (0.71, 2.38)
ebi-a-GCST90026161	Galactosylglycerol levels	TBI_KALSetal	Weighted median	27	0.160633	0.222179	0.469688	1.17 (0.76, 1.82)
ebi-a-GCST90026161	Galactosylglycerol levels	TBI_KALSetal	Weighted mode	27	0.207632	0.334813	0.540562	1.23 (0.64, 2.37)
ebi-a-GCST90026162	Gamma-glutamyl-alpha-lysine levels	TBI_KALSetal	Inverse variance weighted	72	0.00901727	0.0569457	0.874182	1.01 (0.9, 1.13)
ebi-a-GCST90026162	Gamma-glutamyl-alpha-lysine levels	TBI_KALSetal	MR Egger	72	-0.184819	0.11535	0.113604	0.83 (0.66, 1.04)
ebi-a-GCST90026162	Gamma-glutamyl-alpha-lysine levels	TBI_KALSetal	Weighted median	72	0.0811288	0.0758073	0.28453	1.08 (0.93, 1.26)
ebi-a-GCST90026162	Gamma-glutamyl-alpha-lysine levels	TBI_KALSetal	Weighted mode	72	0.162965	0.159637	0.310795	1.18 (0.86, 1.61)
ebi-a-GCST90026163	Gamma-glutamylglutamine levels	TBI_KALSetal	Inverse variance weighted	60	0.129512	0.131963	0.326383	1.14 (0.88, 1.47)
ebi-a-GCST90026163	Gamma-glutamylglutamine levels	TBI_KALSetal	MR Egger	60	0.397003	0.229829	0.0894218	1.49 (0.95, 2.33)
ebi-a-GCST90026163	Gamma-glutamylglutamine levels	TBI_KALSetal	Weighted median	60	-0.142975	0.20305	0.481346	0.87 (0.58, 1.29)
ebi-a-GCST90026163	Gamma-glutamylglutamine levels	TBI_KALSetal	Weighted mode	60	-0.260365	0.399385	0.516987	0.77 (0.35, 1.69)
ebi-a-GCST90026164	Gamma-glutamylleucine levels	TBI_KALSetal	Inverse variance weighted	53	0.0464528	0.0725695	0.522098	1.05 (0.91, 1.21)
ebi-a-GCST90026164	Gamma-glutamylleucine levels	TBI_KALSetal	MR Egger	53	-0.0494987	0.141855	0.728571	0.95 (0.72, 1.26)
ebi-a-GCST90026164	Gamma-glutamylleucine levels	TBI_KALSetal	Weighted median	53	0.0229449	0.0984213	0.815661	1.02 (0.84, 1.24)
ebi-a-GCST90026164	Gamma-glutamylleucine levels	TBI_KALSetal	Weighted mode	53	-0.0866987	0.195517	0.659292	0.92 (0.63, 1.35)
ebi-a-GCST90026165	Gamma-glutamylphenylalanine levels	TBI_KALSetal	Inverse variance weighted	39	0.0707062	0.0633229	0.264166	1.07 (0.95, 1.22)
ebi-a-GCST90026165	Gamma-glutamylphenylalanine levels	TBI_KALSetal	MR Egger	39	0.0760455	0.124191	0.544066	1.08 (0.85, 1.38)
ebi-a-GCST90026165	Gamma-glutamylphenylalanine levels	TBI_KALSetal	Weighted median	39	0.0293296	0.0778032	0.706194	1.03 (0.88, 1.2)
ebi-a-GCST90026165	Gamma-glutamylphenylalanine levels	TBI_KALSetal	Weighted mode	39	-0.00912294	0.158229	0.954324	0.99 (0.73, 1.35)
ebi-a-GCST90026166	Gamma-glutamylthreonine levels	TBI_KALSetal	Inverse variance weighted	30	-0.168401	0.139951	0.228864	0.85 (0.64, 1.11)
ebi-a-GCST90026166	Gamma-glutamylthreonine levels	TBI_KALSetal	MR Egger	30	-0.11469	0.288964	0.694451	0.89 (0.51, 1.57)
ebi-a-GCST90026166	Gamma-glutamylthreonine levels	TBI_KALSetal	Weighted median	30	-0.10824	0.201917	0.591914	0.9 (0.6, 1.33)
ebi-a-GCST90026166	Gamma-glutamylthreonine levels	TBI_KALSetal	Weighted mode	30	-0.0736916	0.443383	0.869151	0.93 (0.39, 2.22)
ebi-a-GCST90026167	Gamma-glutamylvaline levels	TBI_KALSetal	Inverse variance weighted	52	-0.0233405	0.0886639	0.79236	0.98 (0.82, 1.16)
ebi-a-GCST90026167	Gamma-glutamylvaline levels	TBI_KALSetal	MR Egger	52	-0.0943537	0.178891	0.600223	0.91 (0.64, 1.29)
ebi-a-GCST90026167	Gamma-glutamylvaline levels	TBI_KALSetal	Weighted median	52	-0.0975591	0.128977	0.449405	0.91 (0.7, 1.17)
ebi-a-GCST90026167	Gamma-glutamylvaline levels	TBI_KALSetal	Weighted mode	52	-0.0650318	0.244999	0.791743	0.94 (0.58, 1.51)
ebi-a-GCST90026168	Gluconate levels	TBI_KALSetal	Inverse variance weighted	37	-0.292549	0.133367	0.0282665	0.75 (0.57, 0.97)
ebi-a-GCST90026168	Gluconate levels	TBI_KALSetal	MR Egger	37	-0.426106	0.259573	0.109636	0.65 (0.39, 1.09)
ebi-a-GCST90026168	Gluconate levels	TBI_KALSetal	Weighted median	37	-0.256005	0.188527	0.174488	0.77 (0.53, 1.12)
ebi-a-GCST90026168	Gluconate levels	TBI_KALSetal	Weighted mode	37	-0.262218	0.34835	0.456498	0.77 (0.39, 1.52)
ebi-a-GCST90026169	Glutamate levels	TBI_KALSetal	Inverse variance weighted	51	0.279534	0.175202	0.110602	1.32 (0.94, 1.86)
ebi-a-GCST90026169	Glutamate levels	TBI_KALSetal	MR Egger	51	0.781754	0.375187	0.0424304	2.19 (1.05, 4.56)
ebi-a-GCST90026169	Glutamate levels	TBI_KALSetal	Weighted median	51	0.33166	0.248873	0.182647	1.39 (0.86, 2.27)
ebi-a-GCST90026169	Glutamate levels	TBI_KALSetal	Weighted mode	51	0.389275	0.521534	0.458918	1.48 (0.53, 4.1)
ebi-a-GCST90026170	Glutamine levels	TBI_KALSetal	Inverse variance weighted	102	0.00930812	0.189734	0.960872	1.01 (0.7, 1.46)
ebi-a-GCST90026170	Glutamine levels	TBI_KALSetal	MR Egger	102	-0.322969	0.350517	0.359055	0.72 (0.36, 1.44)
ebi-a-GCST90026170	Glutamine levels	TBI_KALSetal	Weighted median	102	-0.215913	0.283889	0.446924	0.81 (0.46, 1.41)
ebi-a-GCST90026170	Glutamine levels	TBI_KALSetal	Weighted mode	102	-0.413068	0.640533	0.520466	0.66 (0.19, 2.32)
ebi-a-GCST90026171	Glutarylcarnitine (c5-dc) levels	TBI_KALSetal	Inverse variance weighted	70	0.0171108	0.0410256	0.676623	1.02 (0.94, 1.1)
ebi-a-GCST90026171	Glutarylcarnitine (c5-dc) levels	TBI_KALSetal	MR Egger	70	-0.0171873	0.0822617	0.835124	0.98 (0.84, 1.15)
ebi-a-GCST90026171	Glutarylcarnitine (c5-dc) levels	TBI_KALSetal	Weighted median	70	0.0280276	0.0535307	0.600571	1.03 (0.93, 1.14)
ebi-a-GCST90026171	Glutarylcarnitine (c5-dc) levels	TBI_KALSetal	Weighted mode	70	0.00361388	0.126397	0.977273	1 (0.78, 1.29)
ebi-a-GCST90026172	Glycerate levels	TBI_KALSetal	Inverse variance weighted	33	-0.0306799	0.339638	0.928024	0.97 (0.5, 1.89)
ebi-a-GCST90026172	Glycerate levels	TBI_KALSetal	MR Egger	33	-0.211981	0.623056	0.73598	0.81 (0.24, 2.74)
ebi-a-GCST90026172	Glycerate levels	TBI_KALSetal	Weighted median	33	-0.415779	0.481111	0.387474	0.66 (0.26, 1.69)
ebi-a-GCST90026172	Glycerate levels	TBI_KALSetal	Weighted mode	33	-0.66901	0.90244	0.463897	0.51 (0.09, 3)
ebi-a-GCST90026173	Glycerol levels	TBI_KALSetal	Inverse variance weighted	34	0.038582	0.18269	0.83274	1.04 (0.73, 1.49)
ebi-a-GCST90026173	Glycerol levels	TBI_KALSetal	MR Egger	34	0.837268	0.370539	0.0307895	2.31 (1.12, 4.78)
ebi-a-GCST90026173	Glycerol levels	TBI_KALSetal	Weighted median	34	-0.15098	0.24418	0.536367	0.86 (0.53, 1.39)
ebi-a-GCST90026173	Glycerol levels	TBI_KALSetal	Weighted mode	34	-0.235613	0.494911	0.637161	0.79 (0.3, 2.08)
ebi-a-GCST90026174	Glycerophosphoinositol levels	TBI_KALSetal	Inverse variance weighted	18	-0.00248145	0.193648	0.989776	1 (0.68, 1.46)
ebi-a-GCST90026174	Glycerophosphoinositol levels	TBI_KALSetal	MR Egger	18	-0.758581	0.445045	0.107625	0.47 (0.2, 1.12)
ebi-a-GCST90026174	Glycerophosphoinositol levels	TBI_KALSetal	Weighted median	18	-0.274482	0.265789	0.301742	0.76 (0.45, 1.28)
ebi-a-GCST90026174	Glycerophosphoinositol levels	TBI_KALSetal	Weighted mode	18	-0.347687	0.423686	0.423219	0.71 (0.31, 1.62)
ebi-a-GCST90026175	Guaiacol sulfate levels	TBI_KALSetal	Inverse variance weighted	17	-0.0167393	0.108425	0.877305	0.98 (0.8, 1.22)
ebi-a-GCST90026175	Guaiacol sulfate levels	TBI_KALSetal	MR Egger	17	-0.461363	0.200749	0.0363499	0.63 (0.43, 0.93)
ebi-a-GCST90026175	Guaiacol sulfate levels	TBI_KALSetal	Weighted median	17	-0.0807318	0.127234	0.525746	0.92 (0.72, 1.18)
ebi-a-GCST90026175	Guaiacol sulfate levels	TBI_KALSetal	Weighted mode	17	-0.0754217	0.22091	0.737235	0.93 (0.6, 1.43)
ebi-a-GCST90026176	Guanosine levels	TBI_KALSetal	Inverse variance weighted	42	0.112222	0.163266	0.491857	1.12 (0.81, 1.54)
ebi-a-GCST90026176	Guanosine levels	TBI_KALSetal	MR Egger	42	0.237904	0.284932	0.408705	1.27 (0.73, 2.22)
ebi-a-GCST90026176	Guanosine levels	TBI_KALSetal	Weighted median	42	0.197573	0.229238	0.388761	1.22 (0.78, 1.91)
ebi-a-GCST90026176	Guanosine levels	TBI_KALSetal	Weighted mode	42	0.226408	0.342133	0.511831	1.25 (0.64, 2.45)
ebi-a-GCST90026177	Gulonate levels	TBI_KALSetal	Inverse variance weighted	52	0.110824	0.103551	0.284516	1.12 (0.91, 1.37)
ebi-a-GCST90026177	Gulonate levels	TBI_KALSetal	MR Egger	52	0.271943	0.194909	0.169114	1.31 (0.9, 1.92)
ebi-a-GCST90026177	Gulonate levels	TBI_KALSetal	Weighted median	52	0.0557414	0.144375	0.699431	1.06 (0.8, 1.4)
ebi-a-GCST90026177	Gulonate levels	TBI_KALSetal	Weighted mode	52	0.0893574	0.287454	0.757175	1.09 (0.62, 1.92)
ebi-a-GCST90026178	Hippurate levels	TBI_KALSetal	Inverse variance weighted	107	0.022958	0.0276363	0.406132	1.02 (0.97, 1.08)
ebi-a-GCST90026178	Hippurate levels	TBI_KALSetal	MR Egger	107	-0.00840346	0.0484527	0.862642	0.99 (0.9, 1.09)
ebi-a-GCST90026178	Hippurate levels	TBI_KALSetal	Weighted median	107	0.0965801	0.0434548	0.0262466	1.1 (1.01, 1.2)
ebi-a-GCST90026178	Hippurate levels	TBI_KALSetal	Weighted mode	107	0.11441	0.0690376	0.100432	1.12 (0.98, 1.28)
ebi-a-GCST90026179	Histidine levels	TBI_KALSetal	Inverse variance weighted	25	-0.230352	0.315484	0.465295	0.79 (0.43, 1.47)
ebi-a-GCST90026179	Histidine levels	TBI_KALSetal	MR Egger	25	0.26349	0.702158	0.710907	1.3 (0.33, 5.15)
ebi-a-GCST90026179	Histidine levels	TBI_KALSetal	Weighted median	25	-0.188052	0.394908	0.633938	0.83 (0.38, 1.8)
ebi-a-GCST90026179	Histidine levels	TBI_KALSetal	Weighted mode	25	0.748403	0.768295	0.339719	2.11 (0.47, 9.53)
ebi-a-GCST90026180	Homoarginine levels	TBI_KALSetal	Inverse variance weighted	21	0.0737743	0.138965	0.595498	1.08 (0.82, 1.41)
ebi-a-GCST90026180	Homoarginine levels	TBI_KALSetal	MR Egger	21	0.0278082	0.302072	0.927615	1.03 (0.57, 1.86)
ebi-a-GCST90026180	Homoarginine levels	TBI_KALSetal	Weighted median	21	0.00472905	0.198544	0.980997	1 (0.68, 1.48)
ebi-a-GCST90026180	Homoarginine levels	TBI_KALSetal	Weighted mode	21	-0.124166	0.384181	0.749902	0.88 (0.42, 1.88)
ebi-a-GCST90026181	Homocarnosine levels	TBI_KALSetal	Inverse variance weighted	74	-0.040966	0.0425896	0.336111	0.96 (0.88, 1.04)
ebi-a-GCST90026181	Homocarnosine levels	TBI_KALSetal	MR Egger	74	0.0378547	0.0780175	0.629002	1.04 (0.89, 1.21)
ebi-a-GCST90026181	Homocarnosine levels	TBI_KALSetal	Weighted median	74	-0.0796965	0.0632942	0.207978	0.92 (0.82, 1.05)
ebi-a-GCST90026181	Homocarnosine levels	TBI_KALSetal	Weighted mode	74	-0.0665072	0.126076	0.599434	0.94 (0.73, 1.2)
ebi-a-GCST90026182	Homostachydrine levels	TBI_KALSetal	Inverse variance weighted	26	-0.0153543	0.105388	0.884164	0.98 (0.8, 1.21)
ebi-a-GCST90026182	Homostachydrine levels	TBI_KALSetal	MR Egger	26	0.162059	0.312461	0.608752	1.18 (0.64, 2.17)
ebi-a-GCST90026182	Homostachydrine levels	TBI_KALSetal	Weighted median	26	-0.00420019	0.140325	0.976121	1 (0.76, 1.31)
ebi-a-GCST90026182	Homostachydrine levels	TBI_KALSetal	Weighted mode	26	-0.0288628	0.242704	0.906288	0.97 (0.6, 1.56)
ebi-a-GCST90026183	Homovanillate (hva) levels	TBI_KALSetal	Inverse variance weighted	24	0.321598	0.174182	0.0648434	1.38 (0.98, 1.94)
ebi-a-GCST90026183	Homovanillate (hva) levels	TBI_KALSetal	MR Egger	24	0.0493933	0.559919	0.930504	1.05 (0.35, 3.15)
ebi-a-GCST90026183	Homovanillate (hva) levels	TBI_KALSetal	Weighted median	24	0.472202	0.227906	0.038273	1.6 (1.03, 2.51)
ebi-a-GCST90026183	Homovanillate (hva) levels	TBI_KALSetal	Weighted mode	24	0.613303	0.459653	0.195174	1.85 (0.75, 4.55)
ebi-a-GCST90026184	Hydroxy-cmpf levels	TBI_KALSetal	Inverse variance weighted	25	0.0206675	0.0459207	0.65266	1.02 (0.93, 1.12)
ebi-a-GCST90026184	Hydroxy-cmpf levels	TBI_KALSetal	MR Egger	25	0.027307	0.105593	0.79824	1.03 (0.84, 1.26)
ebi-a-GCST90026184	Hydroxy-cmpf levels	TBI_KALSetal	Weighted median	25	0.00383416	0.0609726	0.949859	1 (0.89, 1.13)
ebi-a-GCST90026184	Hydroxy-cmpf levels	TBI_KALSetal	Weighted mode	25	-0.0293511	0.10804	0.788199	0.97 (0.79, 1.2)
ebi-a-GCST90026185	Hydroxyasparagine levels	TBI_KALSetal	Inverse variance weighted	147	0.0416049	0.0348896	0.233076	1.04 (0.97, 1.12)
ebi-a-GCST90026185	Hydroxyasparagine levels	TBI_KALSetal	MR Egger	147	0.0878403	0.074304	0.239071	1.09 (0.94, 1.26)
ebi-a-GCST90026185	Hydroxyasparagine levels	TBI_KALSetal	Weighted median	147	0.00197756	0.051565	0.969408	1 (0.91, 1.11)
ebi-a-GCST90026185	Hydroxyasparagine levels	TBI_KALSetal	Weighted mode	147	0.0534781	0.123108	0.66464	1.05 (0.83, 1.34)
ebi-a-GCST90026186	Indoleacetate levels	TBI_KALSetal	Inverse variance weighted	31	-0.12377	0.0580687	0.0330526	0.88 (0.79, 0.99)
ebi-a-GCST90026186	Indoleacetate levels	TBI_KALSetal	MR Egger	31	-0.234408	0.121532	0.0635988	0.79 (0.62, 1)
ebi-a-GCST90026186	Indoleacetate levels	TBI_KALSetal	Weighted median	31	-0.0676015	0.082094	0.410244	0.93 (0.8, 1.1)
ebi-a-GCST90026186	Indoleacetate levels	TBI_KALSetal	Weighted mode	31	0.0430287	0.152893	0.780313	1.04 (0.77, 1.41)
ebi-a-GCST90026187	Isobutyrylcarnitine (c4) levels	TBI_KALSetal	Inverse variance weighted	41	0.0498434	0.115008	0.664731	1.05 (0.84, 1.32)
ebi-a-GCST90026187	Isobutyrylcarnitine (c4) levels	TBI_KALSetal	MR Egger	41	-0.0344154	0.196406	0.861809	0.97 (0.66, 1.42)
ebi-a-GCST90026187	Isobutyrylcarnitine (c4) levels	TBI_KALSetal	Weighted median	41	-0.0306034	0.158741	0.847125	0.97 (0.71, 1.32)
ebi-a-GCST90026187	Isobutyrylcarnitine (c4) levels	TBI_KALSetal	Weighted mode	41	-0.0485596	0.317242	0.879114	0.95 (0.51, 1.77)
ebi-a-GCST90026188	Isocitrate levels	TBI_KALSetal	Inverse variance weighted	28	-0.0992935	0.130361	0.44625	0.91 (0.7, 1.17)
ebi-a-GCST90026188	Isocitrate levels	TBI_KALSetal	MR Egger	28	0.30498	0.305579	0.32746	1.36 (0.75, 2.47)
ebi-a-GCST90026188	Isocitrate levels	TBI_KALSetal	Weighted median	28	-0.146868	0.186481	0.430945	0.86 (0.6, 1.24)
ebi-a-GCST90026188	Isocitrate levels	TBI_KALSetal	Weighted mode	28	-0.294844	0.42252	0.491256	0.74 (0.33, 1.7)
ebi-a-GCST90026189	Isoleucine levels	TBI_KALSetal	Inverse variance weighted	28	-0.070691	0.20952	0.735819	0.93 (0.62, 1.4)
ebi-a-GCST90026189	Isoleucine levels	TBI_KALSetal	MR Egger	28	0.269446	0.502007	0.596012	1.31 (0.49, 3.5)
ebi-a-GCST90026189	Isoleucine levels	TBI_KALSetal	Weighted median	28	-0.0167766	0.287045	0.953394	0.98 (0.56, 1.73)
ebi-a-GCST90026189	Isoleucine levels	TBI_KALSetal	Weighted mode	28	0.140527	0.487288	0.775254	1.15 (0.44, 2.99)
ebi-a-GCST90026190	Isovalerate (i5:0) levels	TBI_KALSetal	Inverse variance weighted	53	0.0546695	0.0536874	0.308539	1.06 (0.95, 1.17)
ebi-a-GCST90026190	Isovalerate (i5:0) levels	TBI_KALSetal	MR Egger	53	0.120919	0.125518	0.339912	1.13 (0.88, 1.44)
ebi-a-GCST90026190	Isovalerate (i5:0) levels	TBI_KALSetal	Weighted median	53	0.0396281	0.0703535	0.57325	1.04 (0.91, 1.19)
ebi-a-GCST90026190	Isovalerate (i5:0) levels	TBI_KALSetal	Weighted mode	53	-0.0834829	0.186968	0.657083	0.92 (0.64, 1.33)
ebi-a-GCST90026191	Kynurenate levels	TBI_KALSetal	Inverse variance weighted	24	-0.177128	0.0571623	0.00194379	0.84 (0.75, 0.94)
ebi-a-GCST90026191	Kynurenate levels	TBI_KALSetal	MR Egger	24	-0.151585	0.142707	0.299658	0.86 (0.65, 1.14)
ebi-a-GCST90026191	Kynurenate levels	TBI_KALSetal	Weighted median	24	-0.123739	0.080213	0.122921	0.88 (0.76, 1.03)
ebi-a-GCST90026191	Kynurenate levels	TBI_KALSetal	Weighted mode	24	-0.074576	0.140246	0.599998	0.93 (0.71, 1.22)
ebi-a-GCST90026192	Leucine levels	TBI_KALSetal	Inverse variance weighted	20	0.314023	0.362287	0.386062	1.37 (0.67, 2.78)
ebi-a-GCST90026192	Leucine levels	TBI_KALSetal	MR Egger	20	-0.992784	0.971241	0.320238	0.37 (0.06, 2.49)
ebi-a-GCST90026192	Leucine levels	TBI_KALSetal	Weighted median	20	-0.0664703	0.459012	0.88486	0.94 (0.38, 2.3)
ebi-a-GCST90026192	Leucine levels	TBI_KALSetal	Weighted mode	20	-0.339049	0.76928	0.664378	0.71 (0.16, 3.22)
ebi-a-GCST90026193	Maleate levels	TBI_KALSetal	Inverse variance weighted	32	-0.0419362	0.0541579	0.438734	0.96 (0.86, 1.07)
ebi-a-GCST90026193	Maleate levels	TBI_KALSetal	MR Egger	32	-0.0660063	0.152626	0.668493	0.94 (0.69, 1.26)
ebi-a-GCST90026193	Maleate levels	TBI_KALSetal	Weighted median	32	-0.0491261	0.0778743	0.528146	0.95 (0.82, 1.11)
ebi-a-GCST90026193	Maleate levels	TBI_KALSetal	Weighted mode	32	-0.133117	0.146598	0.370861	0.88 (0.66, 1.17)
ebi-a-GCST90026194	Mannitol/sorbitol levels	TBI_KALSetal	Inverse variance weighted	27	-0.0824727	0.177177	0.641587	0.92 (0.65, 1.3)
ebi-a-GCST90026194	Mannitol/sorbitol levels	TBI_KALSetal	MR Egger	27	-0.0957283	0.326656	0.771899	0.91 (0.48, 1.72)
ebi-a-GCST90026194	Mannitol/sorbitol levels	TBI_KALSetal	Weighted median	27	-0.0856424	0.257108	0.739059	0.92 (0.55, 1.52)
ebi-a-GCST90026194	Mannitol/sorbitol levels	TBI_KALSetal	Weighted mode	27	0.0143733	0.393149	0.971116	1.01 (0.47, 2.19)
ebi-a-GCST90026195	Mannose levels	TBI_KALSetal	Inverse variance weighted	24	0.122773	0.286596	0.668373	1.13 (0.64, 1.98)
ebi-a-GCST90026195	Mannose levels	TBI_KALSetal	MR Egger	24	0.226945	0.835506	0.788443	1.25 (0.24, 6.45)
ebi-a-GCST90026195	Mannose levels	TBI_KALSetal	Weighted median	24	0.401053	0.380305	0.291627	1.49 (0.71, 3.15)
ebi-a-GCST90026195	Mannose levels	TBI_KALSetal	Weighted mode	24	0.764264	0.650198	0.251847	2.15 (0.6, 7.68)
ebi-a-GCST90026196	Methionine levels	TBI_KALSetal	Inverse variance weighted	57	-0.271386	0.193887	0.161599	0.76 (0.52, 1.11)
ebi-a-GCST90026196	Methionine levels	TBI_KALSetal	MR Egger	57	-0.537004	0.376981	0.159956	0.58 (0.28, 1.22)
ebi-a-GCST90026196	Methionine levels	TBI_KALSetal	Weighted median	57	-0.316231	0.280365	0.25935	0.73 (0.42, 1.26)
ebi-a-GCST90026196	Methionine levels	TBI_KALSetal	Weighted mode	57	-0.308657	0.560738	0.584201	0.73 (0.24, 2.2)
ebi-a-GCST90026197	Methionine sulfone levels	TBI_KALSetal	Inverse variance weighted	52	0.0589138	0.0654022	0.367699	1.06 (0.93, 1.21)
ebi-a-GCST90026197	Methionine sulfone levels	TBI_KALSetal	MR Egger	52	-0.0444205	0.119378	0.711391	0.96 (0.76, 1.21)
ebi-a-GCST90026197	Methionine sulfone levels	TBI_KALSetal	Weighted median	52	0.062725	0.0918463	0.494648	1.06 (0.89, 1.27)
ebi-a-GCST90026197	Methionine sulfone levels	TBI_KALSetal	Weighted mode	52	0.0374179	0.176187	0.83266	1.04 (0.73, 1.47)
ebi-a-GCST90026198	Methionine sulfoxide levels	TBI_KALSetal	Inverse variance weighted	60	0.0122118	0.085013	0.88578	1.01 (0.86, 1.2)
ebi-a-GCST90026198	Methionine sulfoxide levels	TBI_KALSetal	MR Egger	60	0.198869	0.185225	0.287421	1.22 (0.85, 1.75)
ebi-a-GCST90026198	Methionine sulfoxide levels	TBI_KALSetal	Weighted median	60	-0.00828275	0.121773	0.945771	0.99 (0.78, 1.26)
ebi-a-GCST90026198	Methionine sulfoxide levels	TBI_KALSetal	Weighted mode	60	-0.159612	0.262657	0.54573	0.85 (0.51, 1.43)
ebi-a-GCST90026199	Methyl glucopyranoside (alpha + beta) levels	TBI_KALSetal	Inverse variance weighted	30	-0.0601054	0.0679755	0.376577	0.94 (0.82, 1.08)
ebi-a-GCST90026199	Methyl glucopyranoside (alpha + beta) levels	TBI_KALSetal	MR Egger	30	-0.0668416	0.172679	0.70162	0.94 (0.67, 1.31)
ebi-a-GCST90026199	Methyl glucopyranoside (alpha + beta) levels	TBI_KALSetal	Weighted median	30	-0.0570996	0.0958614	0.551411	0.94 (0.78, 1.14)
ebi-a-GCST90026199	Methyl glucopyranoside (alpha + beta) levels	TBI_KALSetal	Weighted mode	30	-0.0517025	0.186676	0.783772	0.95 (0.66, 1.37)
ebi-a-GCST90026200	Methylmalonate (mma) levels	TBI_KALSetal	Inverse variance weighted	214	0.0163488	0.0313718	0.602277	1.02 (0.96, 1.08)
ebi-a-GCST90026200	Methylmalonate (mma) levels	TBI_KALSetal	MR Egger	214	0.0772481	0.070933	0.277378	1.08 (0.94, 1.24)
ebi-a-GCST90026200	Methylmalonate (mma) levels	TBI_KALSetal	Weighted median	214	0.0497414	0.0459435	0.278957	1.05 (0.96, 1.15)
ebi-a-GCST90026200	Methylmalonate (mma) levels	TBI_KALSetal	Weighted mode	214	0.107427	0.11735	0.360993	1.11 (0.88, 1.4)
ebi-a-GCST90026201	Methylsuccinate levels	TBI_KALSetal	Inverse variance weighted	33	0.00830273	0.0498695	0.867772	1.01 (0.91, 1.11)
ebi-a-GCST90026201	Methylsuccinate levels	TBI_KALSetal	MR Egger	33	-0.0541863	0.0991878	0.588771	0.95 (0.78, 1.15)
ebi-a-GCST90026201	Methylsuccinate levels	TBI_KALSetal	Weighted median	33	-0.000786189	0.0652538	0.990387	1 (0.88, 1.14)
ebi-a-GCST90026201	Methylsuccinate levels	TBI_KALSetal	Weighted mode	33	-0.0735623	0.13937	0.601264	0.93 (0.71, 1.22)
ebi-a-GCST90026202	Methylsuccinoylcarnitine levels	TBI_KALSetal	Inverse variance weighted	66	0.0408471	0.0481403	0.396159	1.04 (0.95, 1.14)
ebi-a-GCST90026202	Methylsuccinoylcarnitine levels	TBI_KALSetal	MR Egger	66	0.102049	0.0964013	0.29377	1.11 (0.92, 1.34)
ebi-a-GCST90026202	Methylsuccinoylcarnitine levels	TBI_KALSetal	Weighted median	66	-0.00148149	0.0680247	0.982625	1 (0.87, 1.14)
ebi-a-GCST90026202	Methylsuccinoylcarnitine levels	TBI_KALSetal	Weighted mode	66	-0.0375378	0.166302	0.822127	0.96 (0.7, 1.33)
ebi-a-GCST90026203	Myo-inositol levels	TBI_KALSetal	Inverse variance weighted	108	0.0367298	0.0552063	0.505847	1.04 (0.93, 1.16)
ebi-a-GCST90026203	Myo-inositol levels	TBI_KALSetal	MR Egger	108	0.0837626	0.111719	0.45506	1.09 (0.87, 1.35)
ebi-a-GCST90026203	Myo-inositol levels	TBI_KALSetal	Weighted median	108	0.0457843	0.0841579	0.586422	1.05 (0.89, 1.23)
ebi-a-GCST90026203	Myo-inositol levels	TBI_KALSetal	Weighted mode	108	0.067382	0.22204	0.762123	1.07 (0.69, 1.65)
ebi-a-GCST90026204	N-acetyl-3-methylhistidine levels	TBI_KALSetal	Inverse variance weighted	88	0.0192215	0.0268184	0.473542	1.02 (0.97, 1.07)
ebi-a-GCST90026204	N-acetyl-3-methylhistidine levels	TBI_KALSetal	MR Egger	88	0.0157439	0.0518935	0.762326	1.02 (0.92, 1.12)
ebi-a-GCST90026204	N-acetyl-3-methylhistidine levels	TBI_KALSetal	Weighted median	88	-0.000912466	0.0380363	0.980861	1 (0.93, 1.08)
ebi-a-GCST90026204	N-acetyl-3-methylhistidine levels	TBI_KALSetal	Weighted mode	88	-0.013126	0.0818944	0.873032	0.99 (0.84, 1.16)
ebi-a-GCST90026205	N-acetyl-aspartyl-glutamate (naag) levels	TBI_KALSetal	Inverse variance weighted	34	-0.174639	0.0745974	0.0192274	0.84 (0.73, 0.97)
ebi-a-GCST90026205	N-acetyl-aspartyl-glutamate (naag) levels	TBI_KALSetal	MR Egger	34	-0.158117	0.124372	0.212778	0.85 (0.67, 1.09)
ebi-a-GCST90026205	N-acetyl-aspartyl-glutamate (naag) levels	TBI_KALSetal	Weighted median	34	-0.132065	0.118921	0.266772	0.88 (0.69, 1.11)
ebi-a-GCST90026205	N-acetyl-aspartyl-glutamate (naag) levels	TBI_KALSetal	Weighted mode	34	-0.118608	0.145921	0.422145	0.89 (0.67, 1.18)
ebi-a-GCST90026206	N-acetyl-beta-alanine levels	TBI_KALSetal	Inverse variance weighted	23	-0.112517	0.189889	0.553488	0.89 (0.62, 1.3)
ebi-a-GCST90026206	N-acetyl-beta-alanine levels	TBI_KALSetal	MR Egger	23	-0.929907	0.478357	0.0654204	0.39 (0.15, 1.01)
ebi-a-GCST90026206	N-acetyl-beta-alanine levels	TBI_KALSetal	Weighted median	23	-0.191908	0.268915	0.475451	0.83 (0.49, 1.4)
ebi-a-GCST90026206	N-acetyl-beta-alanine levels	TBI_KALSetal	Weighted mode	23	-0.139742	0.383941	0.719356	0.87 (0.41, 1.85)
ebi-a-GCST90026207	N-acetyl-isoputreanine levels	TBI_KALSetal	Inverse variance weighted	20	0.178951	0.263394	0.496881	1.2 (0.71, 2)
ebi-a-GCST90026207	N-acetyl-isoputreanine levels	TBI_KALSetal	MR Egger	20	1.11861	0.65395	0.104345	3.06 (0.85, 11.03)
ebi-a-GCST90026207	N-acetyl-isoputreanine levels	TBI_KALSetal	Weighted median	20	-0.0717227	0.368515	0.845685	0.93 (0.45, 1.92)
ebi-a-GCST90026207	N-acetyl-isoputreanine levels	TBI_KALSetal	Weighted mode	20	-0.300317	0.716633	0.679867	0.74 (0.18, 3.02)
ebi-a-GCST90026208	N-acetylalanine levels	TBI_KALSetal	Inverse variance weighted	20	0.134813	0.345824	0.696661	1.14 (0.58, 2.25)
ebi-a-GCST90026208	N-acetylalanine levels	TBI_KALSetal	MR Egger	20	-0.0847293	0.977644	0.931893	0.92 (0.14, 6.24)
ebi-a-GCST90026208	N-acetylalanine levels	TBI_KALSetal	Weighted median	20	-0.0567056	0.458649	0.901603	0.94 (0.38, 2.32)
ebi-a-GCST90026208	N-acetylalanine levels	TBI_KALSetal	Weighted mode	20	-0.413024	0.885244	0.646116	0.66 (0.12, 3.75)
ebi-a-GCST90026209	N-acetylarginine levels	TBI_KALSetal	Inverse variance weighted	30	-0.0429084	0.216522	0.842911	0.96 (0.63, 1.46)
ebi-a-GCST90026209	N-acetylarginine levels	TBI_KALSetal	MR Egger	30	-0.313857	0.527183	0.556393	0.73 (0.26, 2.05)
ebi-a-GCST90026209	N-acetylarginine levels	TBI_KALSetal	Weighted median	30	-0.268849	0.298891	0.368392	0.76 (0.43, 1.37)
ebi-a-GCST90026209	N-acetylarginine levels	TBI_KALSetal	Weighted mode	30	-0.535931	0.623038	0.39674	0.59 (0.17, 1.98)
ebi-a-GCST90026210	N-acetylasparagine levels	TBI_KALSetal	Inverse variance weighted	14	0.0595295	0.421813	0.887769	1.06 (0.46, 2.43)
ebi-a-GCST90026210	N-acetylasparagine levels	TBI_KALSetal	MR Egger	14	0.670179	1.03339	0.528861	1.95 (0.26, 14.81)
ebi-a-GCST90026210	N-acetylasparagine levels	TBI_KALSetal	Weighted median	14	0.0377309	0.467907	0.93573	1.04 (0.42, 2.6)
ebi-a-GCST90026210	N-acetylasparagine levels	TBI_KALSetal	Weighted mode	14	1.44802	1.1281	0.221692	4.25 (0.47, 38.83)
ebi-a-GCST90026211	N-acetylaspartate (naa) levels	TBI_KALSetal	Inverse variance weighted	24	0.225919	0.171146	0.186824	1.25 (0.9, 1.75)
ebi-a-GCST90026211	N-acetylaspartate (naa) levels	TBI_KALSetal	MR Egger	24	0.443185	0.445126	0.330251	1.56 (0.65, 3.73)
ebi-a-GCST90026211	N-acetylaspartate (naa) levels	TBI_KALSetal	Weighted median	24	0.201889	0.238753	0.397776	1.22 (0.77, 1.95)
ebi-a-GCST90026211	N-acetylaspartate (naa) levels	TBI_KALSetal	Weighted mode	24	0.210834	0.426819	0.626015	1.23 (0.53, 2.85)
ebi-a-GCST90026212	N-acetylglucosamine/n-acetylgalactosamine levels	TBI_KALSetal	Inverse variance weighted	305	0.0143134	0.018472	0.438416	1.01 (0.98, 1.05)
ebi-a-GCST90026212	N-acetylglucosamine/n-acetylgalactosamine levels	TBI_KALSetal	MR Egger	305	-0.0254555	0.048163	0.59752	0.97 (0.89, 1.07)
ebi-a-GCST90026212	N-acetylglucosamine/n-acetylgalactosamine levels	TBI_KALSetal	Weighted median	305	-0.00262951	0.0271023	0.922709	1 (0.95, 1.05)
ebi-a-GCST90026212	N-acetylglucosamine/n-acetylgalactosamine levels	TBI_KALSetal	Weighted mode	305	-0.0288569	0.0757736	0.703595	0.97 (0.84, 1.13)
ebi-a-GCST90026213	N-acetylglutamate levels	TBI_KALSetal	Inverse variance weighted	33	0.060513	0.103665	0.559398	1.06 (0.87, 1.3)
ebi-a-GCST90026213	N-acetylglutamate levels	TBI_KALSetal	MR Egger	33	0.325567	0.203632	0.120009	1.38 (0.93, 2.06)
ebi-a-GCST90026213	N-acetylglutamate levels	TBI_KALSetal	Weighted median	33	0.210095	0.145595	0.14902	1.23 (0.93, 1.64)
ebi-a-GCST90026213	N-acetylglutamate levels	TBI_KALSetal	Weighted mode	33	0.366648	0.223565	0.110799	1.44 (0.93, 2.24)
ebi-a-GCST90026214	N-acetylglutamine levels	TBI_KALSetal	Inverse variance weighted	26	0.137625	0.207622	0.507417	1.15 (0.76, 1.72)
ebi-a-GCST90026214	N-acetylglutamine levels	TBI_KALSetal	MR Egger	26	0.590696	0.347886	0.102447	1.81 (0.91, 3.57)
ebi-a-GCST90026214	N-acetylglutamine levels	TBI_KALSetal	Weighted median	26	0.434389	0.307751	0.158099	1.54 (0.84, 2.82)
ebi-a-GCST90026214	N-acetylglutamine levels	TBI_KALSetal	Weighted mode	26	0.59591	0.373985	0.123636	1.81 (0.87, 3.78)
ebi-a-GCST90026215	N-acetylglycine levels	TBI_KALSetal	Inverse variance weighted	30	0.029483	0.129672	0.820138	1.03 (0.8, 1.33)
ebi-a-GCST90026215	N-acetylglycine levels	TBI_KALSetal	MR Egger	30	0.405211	0.265814	0.138622	1.5 (0.89, 2.52)
ebi-a-GCST90026215	N-acetylglycine levels	TBI_KALSetal	Weighted median	30	0.116508	0.199156	0.558543	1.12 (0.76, 1.66)
ebi-a-GCST90026215	N-acetylglycine levels	TBI_KALSetal	Weighted mode	30	0.401124	0.37713	0.296277	1.49 (0.71, 3.13)
ebi-a-GCST90026216	N-acetylhistidine levels	TBI_KALSetal	Inverse variance weighted	179	0.0604855	0.0320704	0.0592922	1.06 (1, 1.13)
ebi-a-GCST90026216	N-acetylhistidine levels	TBI_KALSetal	MR Egger	179	0.0683122	0.0650307	0.294938	1.07 (0.94, 1.22)
ebi-a-GCST90026216	N-acetylhistidine levels	TBI_KALSetal	Weighted median	179	0.0365435	0.0487407	0.453404	1.04 (0.94, 1.14)
ebi-a-GCST90026216	N-acetylhistidine levels	TBI_KALSetal	Weighted mode	179	-0.0242242	0.105541	0.818725	0.98 (0.79, 1.2)
ebi-a-GCST90026217	N-acetylisoleucine levels	TBI_KALSetal	Inverse variance weighted	13	0.389271	0.262283	0.137766	1.48 (0.88, 2.47)
ebi-a-GCST90026217	N-acetylisoleucine levels	TBI_KALSetal	MR Egger	13	-1.0003	1.10648	0.385349	0.37 (0.04, 3.22)
ebi-a-GCST90026217	N-acetylisoleucine levels	TBI_KALSetal	Weighted median	13	0.191841	0.32797	0.558591	1.21 (0.64, 2.3)
ebi-a-GCST90026217	N-acetylisoleucine levels	TBI_KALSetal	Weighted mode	13	0.272101	0.49071	0.589419	1.31 (0.5, 3.43)
ebi-a-GCST90026218	N-acetylleucine levels	TBI_KALSetal	Inverse variance weighted	84	-0.0461269	0.0433366	0.287154	0.95 (0.88, 1.04)
ebi-a-GCST90026218	N-acetylleucine levels	TBI_KALSetal	MR Egger	84	-0.129214	0.0818977	0.118474	0.88 (0.75, 1.03)
ebi-a-GCST90026218	N-acetylleucine levels	TBI_KALSetal	Weighted median	84	-0.0369798	0.0624078	0.553482	0.96 (0.85, 1.09)
ebi-a-GCST90026218	N-acetylleucine levels	TBI_KALSetal	Weighted mode	84	-0.0244853	0.104588	0.815474	0.98 (0.79, 1.2)
ebi-a-GCST90026219	N-acetylmethionine levels	TBI_KALSetal	Inverse variance weighted	17	0.0545907	0.144947	0.706453	1.06 (0.79, 1.4)
ebi-a-GCST90026219	N-acetylmethionine levels	TBI_KALSetal	MR Egger	17	0.649484	0.385195	0.112456	1.91 (0.9, 4.07)
ebi-a-GCST90026219	N-acetylmethionine levels	TBI_KALSetal	Weighted median	17	-0.012113	0.201335	0.952025	0.99 (0.67, 1.47)
ebi-a-GCST90026219	N-acetylmethionine levels	TBI_KALSetal	Weighted mode	17	-0.313426	0.374998	0.415572	0.73 (0.35, 1.52)
ebi-a-GCST90026220	N-acetylneuraminate levels	TBI_KALSetal	Inverse variance weighted	9	0.193352	0.358743	0.589906	1.21 (0.6, 2.45)
ebi-a-GCST90026220	N-acetylneuraminate levels	TBI_KALSetal	MR Egger	9	0.749923	0.743682	0.346845	2.12 (0.49, 9.09)
ebi-a-GCST90026220	N-acetylneuraminate levels	TBI_KALSetal	Weighted median	9	0.302328	0.415011	0.466318	1.35 (0.6, 3.05)
ebi-a-GCST90026220	N-acetylneuraminate levels	TBI_KALSetal	Weighted mode	9	0.424019	0.611856	0.507923	1.53 (0.46, 5.07)
ebi-a-GCST90026221	N-acetylphenylalanine levels	TBI_KALSetal	Inverse variance weighted	54	0.0674321	0.0513386	0.189022	1.07 (0.97, 1.18)
ebi-a-GCST90026221	N-acetylphenylalanine levels	TBI_KALSetal	MR Egger	54	0.0542828	0.106945	0.613897	1.06 (0.86, 1.3)
ebi-a-GCST90026221	N-acetylphenylalanine levels	TBI_KALSetal	Weighted median	54	0.0462868	0.0730254	0.526182	1.05 (0.91, 1.21)
ebi-a-GCST90026221	N-acetylphenylalanine levels	TBI_KALSetal	Weighted mode	54	0.0683035	0.137774	0.62211	1.07 (0.82, 1.4)
ebi-a-GCST90026222	N-acetylputrescine levels	TBI_KALSetal	Inverse variance weighted	25	-0.00996299	0.274651	0.971063	0.99 (0.58, 1.7)
ebi-a-GCST90026222	N-acetylputrescine levels	TBI_KALSetal	MR Egger	25	-0.563006	0.77581	0.475343	0.57 (0.12, 2.61)
ebi-a-GCST90026222	N-acetylputrescine levels	TBI_KALSetal	Weighted median	25	-0.0328052	0.357487	0.926884	0.97 (0.48, 1.95)
ebi-a-GCST90026222	N-acetylputrescine levels	TBI_KALSetal	Weighted mode	25	0.0330924	0.662337	0.960565	1.03 (0.28, 3.79)
ebi-a-GCST90026223	N-acetylserine levels	TBI_KALSetal	Inverse variance weighted	22	-0.336512	0.24899	0.176533	0.71 (0.44, 1.16)
ebi-a-GCST90026223	N-acetylserine levels	TBI_KALSetal	MR Egger	22	0.046132	0.566156	0.935868	1.05 (0.35, 3.18)
ebi-a-GCST90026223	N-acetylserine levels	TBI_KALSetal	Weighted median	22	-0.446468	0.343658	0.193887	0.64 (0.33, 1.25)
ebi-a-GCST90026223	N-acetylserine levels	TBI_KALSetal	Weighted mode	22	-0.73755	0.631002	0.25556	0.48 (0.14, 1.65)
ebi-a-GCST90026224	N-acetyltaurine levels	TBI_KALSetal	Inverse variance weighted	16	-0.338779	0.209053	0.105116	0.71 (0.47, 1.07)
ebi-a-GCST90026224	N-acetyltaurine levels	TBI_KALSetal	MR Egger	16	-1.02182	0.56448	0.0917755	0.36 (0.12, 1.09)
ebi-a-GCST90026224	N-acetyltaurine levels	TBI_KALSetal	Weighted median	16	-0.290053	0.284193	0.307433	0.75 (0.43, 1.31)
ebi-a-GCST90026224	N-acetyltaurine levels	TBI_KALSetal	Weighted mode	16	-0.358691	0.497728	0.482202	0.7 (0.26, 1.85)
ebi-a-GCST90026225	N-acetylthreonine levels	TBI_KALSetal	Inverse variance weighted	22	-0.0195549	0.225046	0.930757	0.98 (0.63, 1.52)
ebi-a-GCST90026225	N-acetylthreonine levels	TBI_KALSetal	MR Egger	22	0.377302	0.67492	0.582346	1.46 (0.39, 5.47)
ebi-a-GCST90026225	N-acetylthreonine levels	TBI_KALSetal	Weighted median	22	-0.0276456	0.318954	0.930929	0.97 (0.52, 1.82)
ebi-a-GCST90026225	N-acetylthreonine levels	TBI_KALSetal	Weighted mode	22	-0.0906452	0.576462	0.876554	0.91 (0.3, 2.83)
ebi-a-GCST90026226	N-acetylvaline levels	TBI_KALSetal	Inverse variance weighted	17	0.228427	0.330061	0.488891	1.26 (0.66, 2.4)
ebi-a-GCST90026226	N-acetylvaline levels	TBI_KALSetal	MR Egger	17	1.05237	0.756739	0.184618	2.86 (0.65, 12.62)
ebi-a-GCST90026226	N-acetylvaline levels	TBI_KALSetal	Weighted median	17	0.168448	0.371272	0.650042	1.18 (0.57, 2.45)
ebi-a-GCST90026226	N-acetylvaline levels	TBI_KALSetal	Weighted mode	17	0.491549	0.670759	0.474265	1.63 (0.44, 6.09)
ebi-a-GCST90026227	N-delta-acetylornithine levels	TBI_KALSetal	Inverse variance weighted	40	0.0382397	0.038197	0.31677	1.04 (0.96, 1.12)
ebi-a-GCST90026227	N-delta-acetylornithine levels	TBI_KALSetal	MR Egger	40	-0.0105555	0.0988902	0.915557	0.99 (0.82, 1.2)
ebi-a-GCST90026227	N-delta-acetylornithine levels	TBI_KALSetal	Weighted median	40	0.0758575	0.0594032	0.201605	1.08 (0.96, 1.21)
ebi-a-GCST90026227	N-delta-acetylornithine levels	TBI_KALSetal	Weighted mode	40	0.119818	0.0897587	0.189655	1.13 (0.95, 1.34)
ebi-a-GCST90026228	N-formylanthranilic acid levels	TBI_KALSetal	Inverse variance weighted	83	0.0951272	0.039321	0.0155528	1.1 (1.02, 1.19)
ebi-a-GCST90026228	N-formylanthranilic acid levels	TBI_KALSetal	MR Egger	83	0.138957	0.0866907	0.112848	1.15 (0.97, 1.36)
ebi-a-GCST90026228	N-formylanthranilic acid levels	TBI_KALSetal	Weighted median	83	0.0955636	0.0595265	0.108406	1.1 (0.98, 1.24)
ebi-a-GCST90026228	N-formylanthranilic acid levels	TBI_KALSetal	Weighted mode	83	0.165105	0.126753	0.196368	1.18 (0.92, 1.51)
ebi-a-GCST90026229	N-formylmethionine levels	TBI_KALSetal	Inverse variance weighted	25	-0.0941507	0.150297	0.531032	0.91 (0.68, 1.22)
ebi-a-GCST90026229	N-formylmethionine levels	TBI_KALSetal	MR Egger	25	0.171149	0.392549	0.666907	1.19 (0.55, 2.56)
ebi-a-GCST90026229	N-formylmethionine levels	TBI_KALSetal	Weighted median	25	-0.0124858	0.199874	0.95019	0.99 (0.67, 1.46)
ebi-a-GCST90026229	N-formylmethionine levels	TBI_KALSetal	Weighted mode	25	0.0692635	0.385817	0.859033	1.07 (0.5, 2.28)
ebi-a-GCST90026230	N-trimethyl 5-aminovalerate levels	TBI_KALSetal	Inverse variance weighted	49	0.073552	0.0864308	0.394773	1.08 (0.91, 1.28)
ebi-a-GCST90026230	N-trimethyl 5-aminovalerate levels	TBI_KALSetal	MR Egger	49	0.328741	0.16212	0.0482744	1.39 (1.01, 1.91)
ebi-a-GCST90026230	N-trimethyl 5-aminovalerate levels	TBI_KALSetal	Weighted median	49	0.0430212	0.122123	0.724629	1.04 (0.82, 1.33)
ebi-a-GCST90026230	N-trimethyl 5-aminovalerate levels	TBI_KALSetal	Weighted mode	49	-0.232213	0.304299	0.449134	0.79 (0.44, 1.44)
ebi-a-GCST90026231	N1-methyl-2-pyridone-5-carboxamide levels	TBI_KALSetal	Inverse variance weighted	93	-0.0113946	0.0421725	0.787013	0.99 (0.91, 1.07)
ebi-a-GCST90026231	N1-methyl-2-pyridone-5-carboxamide levels	TBI_KALSetal	MR Egger	93	-0.0750924	0.0870682	0.390705	0.93 (0.78, 1.1)
ebi-a-GCST90026231	N1-methyl-2-pyridone-5-carboxamide levels	TBI_KALSetal	Weighted median	93	-0.0225942	0.0594947	0.704117	0.98 (0.87, 1.1)
ebi-a-GCST90026231	N1-methyl-2-pyridone-5-carboxamide levels	TBI_KALSetal	Weighted mode	93	-0.123881	0.13117	0.347424	0.88 (0.68, 1.14)
ebi-a-GCST90026232	N1-methyladenosine levels	TBI_KALSetal	Inverse variance weighted	53	0.136733	0.111378	0.219579	1.15 (0.92, 1.43)
ebi-a-GCST90026232	N1-methyladenosine levels	TBI_KALSetal	MR Egger	53	0.115767	0.192275	0.549782	1.12 (0.77, 1.64)
ebi-a-GCST90026232	N1-methyladenosine levels	TBI_KALSetal	Weighted median	53	0.0383459	0.158313	0.808613	1.04 (0.76, 1.42)
ebi-a-GCST90026232	N1-methyladenosine levels	TBI_KALSetal	Weighted mode	53	-0.0180013	0.312781	0.954326	0.98 (0.53, 1.81)
ebi-a-GCST90026233	N1-methylinosine levels	TBI_KALSetal	Inverse variance weighted	39	0.0657503	0.136999	0.631275	1.07 (0.82, 1.4)
ebi-a-GCST90026233	N1-methylinosine levels	TBI_KALSetal	MR Egger	39	-0.0795668	0.268631	0.768738	0.92 (0.55, 1.56)
ebi-a-GCST90026233	N1-methylinosine levels	TBI_KALSetal	Weighted median	39	0.0129757	0.201832	0.94874	1.01 (0.68, 1.5)
ebi-a-GCST90026233	N1-methylinosine levels	TBI_KALSetal	Weighted mode	39	-0.272914	0.420027	0.51976	0.76 (0.33, 1.73)
ebi-a-GCST90026234	N2,n2-dimethylguanosine levels	TBI_KALSetal	Inverse variance weighted	26	-0.132349	0.217992	0.543766	0.88 (0.57, 1.34)
ebi-a-GCST90026234	N2,n2-dimethylguanosine levels	TBI_KALSetal	MR Egger	26	-0.68116	0.547563	0.225519	0.51 (0.17, 1.48)
ebi-a-GCST90026234	N2,n2-dimethylguanosine levels	TBI_KALSetal	Weighted median	26	-0.0806962	0.31381	0.797063	0.92 (0.5, 1.71)
ebi-a-GCST90026234	N2,n2-dimethylguanosine levels	TBI_KALSetal	Weighted mode	26	-0.33264	0.607666	0.588954	0.72 (0.22, 2.36)
ebi-a-GCST90026235	N6,n6,n6-trimethyllysine levels	TBI_KALSetal	Inverse variance weighted	44	0.186418	0.145107	0.1989	1.2 (0.91, 1.6)
ebi-a-GCST90026235	N6,n6,n6-trimethyllysine levels	TBI_KALSetal	MR Egger	44	0.238061	0.276776	0.394604	1.27 (0.74, 2.18)
ebi-a-GCST90026235	N6,n6,n6-trimethyllysine levels	TBI_KALSetal	Weighted median	44	0.281433	0.212563	0.185503	1.33 (0.87, 2.01)
ebi-a-GCST90026235	N6,n6,n6-trimethyllysine levels	TBI_KALSetal	Weighted mode	44	-0.447783	0.451739	0.327112	0.64 (0.26, 1.55)
ebi-a-GCST90026236	N6-carbamoylthreonyladenosine levels	TBI_KALSetal	Inverse variance weighted	13	-0.242601	0.195914	0.215603	0.78 (0.53, 1.15)
ebi-a-GCST90026236	N6-carbamoylthreonyladenosine levels	TBI_KALSetal	MR Egger	13	-0.891709	0.587586	0.157322	0.41 (0.13, 1.3)
ebi-a-GCST90026236	N6-carbamoylthreonyladenosine levels	TBI_KALSetal	Weighted median	13	-0.0975749	0.264052	0.711733	0.91 (0.54, 1.52)
ebi-a-GCST90026236	N6-carbamoylthreonyladenosine levels	TBI_KALSetal	Weighted mode	13	-0.0487009	0.476081	0.920212	0.95 (0.37, 2.42)
ebi-a-GCST90026237	N6-succinyladenosine levels	TBI_KALSetal	Inverse variance weighted	55	-0.122013	0.100706	0.225674	0.89 (0.73, 1.08)
ebi-a-GCST90026237	N6-succinyladenosine levels	TBI_KALSetal	MR Egger	55	0.11494	0.182065	0.530551	1.12 (0.79, 1.6)
ebi-a-GCST90026237	N6-succinyladenosine levels	TBI_KALSetal	Weighted median	55	0.0496808	0.14234	0.727067	1.05 (0.8, 1.39)
ebi-a-GCST90026237	N6-succinyladenosine levels	TBI_KALSetal	Weighted mode	55	0.125029	0.265068	0.63905	1.13 (0.67, 1.91)
ebi-a-GCST90026238	Nicotinamide riboside levels	TBI_KALSetal	Inverse variance weighted	23	-0.0339679	0.196851	0.863	0.97 (0.66, 1.42)
ebi-a-GCST90026238	Nicotinamide riboside levels	TBI_KALSetal	MR Egger	23	-0.212675	0.415895	0.614428	0.81 (0.36, 1.83)
ebi-a-GCST90026238	Nicotinamide riboside levels	TBI_KALSetal	Weighted median	23	-0.168321	0.27102	0.534556	0.85 (0.5, 1.44)
ebi-a-GCST90026238	Nicotinamide riboside levels	TBI_KALSetal	Weighted mode	23	-0.523575	0.495304	0.301946	0.59 (0.22, 1.56)
ebi-a-GCST90026239	O-sulfo-l-tyrosine levels	TBI_KALSetal	Inverse variance weighted	16	-0.0485349	0.224577	0.828897	0.95 (0.61, 1.48)
ebi-a-GCST90026239	O-sulfo-l-tyrosine levels	TBI_KALSetal	MR Egger	16	0.618118	0.703201	0.394235	1.86 (0.47, 7.36)
ebi-a-GCST90026239	O-sulfo-l-tyrosine levels	TBI_KALSetal	Weighted median	16	-0.00307218	0.303558	0.991925	1 (0.55, 1.81)
ebi-a-GCST90026239	O-sulfo-l-tyrosine levels	TBI_KALSetal	Weighted mode	16	0.185243	0.549867	0.740869	1.2 (0.41, 3.54)
ebi-a-GCST90026240	Octanoylcarnitine (c8) levels	TBI_KALSetal	Inverse variance weighted	27	0.0625866	0.064667	0.33313	1.06 (0.94, 1.21)
ebi-a-GCST90026240	Octanoylcarnitine (c8) levels	TBI_KALSetal	MR Egger	27	0.266757	0.200572	0.195532	1.31 (0.88, 1.93)
ebi-a-GCST90026240	Octanoylcarnitine (c8) levels	TBI_KALSetal	Weighted median	27	0.000666802	0.0832712	0.993611	1 (0.85, 1.18)
ebi-a-GCST90026240	Octanoylcarnitine (c8) levels	TBI_KALSetal	Weighted mode	27	-0.067712	0.150888	0.657325	0.93 (0.7, 1.26)
ebi-a-GCST90026241	Orotate levels	TBI_KALSetal	Inverse variance weighted	15	0.116115	0.19569	0.552938	1.12 (0.77, 1.65)
ebi-a-GCST90026241	Orotate levels	TBI_KALSetal	MR Egger	15	-0.188139	0.492207	0.708462	0.83 (0.32, 2.17)
ebi-a-GCST90026241	Orotate levels	TBI_KALSetal	Weighted median	15	0.0762	0.257049	0.766893	1.08 (0.65, 1.79)
ebi-a-GCST90026241	Orotate levels	TBI_KALSetal	Weighted mode	15	0.0327971	0.392187	0.934537	1.03 (0.48, 2.23)
ebi-a-GCST90026242	Orotidine levels	TBI_KALSetal	Inverse variance weighted	20	0.246764	0.19158	0.197731	1.28 (0.88, 1.86)
ebi-a-GCST90026242	Orotidine levels	TBI_KALSetal	MR Egger	20	0.283843	0.477009	0.559219	1.33 (0.52, 3.38)
ebi-a-GCST90026242	Orotidine levels	TBI_KALSetal	Weighted median	20	0.191365	0.269411	0.477512	1.21 (0.71, 2.05)
ebi-a-GCST90026242	Orotidine levels	TBI_KALSetal	Weighted mode	20	0.118713	0.534603	0.826637	1.13 (0.39, 3.21)
ebi-a-GCST90026243	Oxalate (ethanedioate) levels	TBI_KALSetal	Inverse variance weighted	250	0.0719141	0.0732367	0.326129	1.07 (0.93, 1.24)
ebi-a-GCST90026243	Oxalate (ethanedioate) levels	TBI_KALSetal	MR Egger	250	0.147187	0.153737	0.339302	1.16 (0.86, 1.57)
ebi-a-GCST90026243	Oxalate (ethanedioate) levels	TBI_KALSetal	Weighted median	250	0.158108	0.115021	0.169256	1.17 (0.93, 1.47)
ebi-a-GCST90026243	Oxalate (ethanedioate) levels	TBI_KALSetal	Weighted mode	250	0.357986	0.289479	0.217379	1.43 (0.81, 2.52)
ebi-a-GCST90026244	Palmitoyl dihydrosphingomyelin (d18:0/16:0) levels	TBI_KALSetal	Inverse variance weighted	35	-0.00729984	0.0578598	0.899602	0.99 (0.89, 1.11)
ebi-a-GCST90026244	Palmitoyl dihydrosphingomyelin (d18:0/16:0) levels	TBI_KALSetal	MR Egger	35	-0.167586	0.136425	0.22798	0.85 (0.65, 1.1)
ebi-a-GCST90026244	Palmitoyl dihydrosphingomyelin (d18:0/16:0) levels	TBI_KALSetal	Weighted median	35	-0.0296676	0.0807244	0.713233	0.97 (0.83, 1.14)
ebi-a-GCST90026244	Palmitoyl dihydrosphingomyelin (d18:0/16:0) levels	TBI_KALSetal	Weighted mode	35	0.0957579	0.165143	0.565839	1.1 (0.8, 1.52)
ebi-a-GCST90026245	Palmitoyl sphingomyelin (d18:1/16:0) levels	TBI_KALSetal	Inverse variance weighted	66	-0.147572	0.112959	0.191409	0.86 (0.69, 1.08)
ebi-a-GCST90026245	Palmitoyl sphingomyelin (d18:1/16:0) levels	TBI_KALSetal	MR Egger	66	-0.488302	0.2198	0.0298556	0.61 (0.4, 0.94)
ebi-a-GCST90026245	Palmitoyl sphingomyelin (d18:1/16:0) levels	TBI_KALSetal	Weighted median	66	-0.179294	0.157054	0.253618	0.84 (0.61, 1.14)
ebi-a-GCST90026245	Palmitoyl sphingomyelin (d18:1/16:0) levels	TBI_KALSetal	Weighted mode	66	0.164208	0.353126	0.643477	1.18 (0.59, 2.35)
ebi-a-GCST90026246	Pantothenate levels	TBI_KALSetal	Inverse variance weighted	24	0.113377	0.0949481	0.232441	1.12 (0.93, 1.35)
ebi-a-GCST90026246	Pantothenate levels	TBI_KALSetal	MR Egger	24	-0.0330386	0.193872	0.866242	0.97 (0.66, 1.41)
ebi-a-GCST90026246	Pantothenate levels	TBI_KALSetal	Weighted median	24	-0.0427612	0.131985	0.745949	0.96 (0.74, 1.24)
ebi-a-GCST90026246	Pantothenate levels	TBI_KALSetal	Weighted mode	24	-0.0989269	0.235933	0.678886	0.91 (0.57, 1.44)
ebi-a-GCST90026247	Phenol sulfate levels	TBI_KALSetal	Inverse variance weighted	25	-0.0823429	0.085126	0.333391	0.92 (0.78, 1.09)
ebi-a-GCST90026247	Phenol sulfate levels	TBI_KALSetal	MR Egger	25	0.184425	0.194937	0.353944	1.2 (0.82, 1.76)
ebi-a-GCST90026247	Phenol sulfate levels	TBI_KALSetal	Weighted median	25	-0.163361	0.105193	0.12043	0.85 (0.69, 1.04)
ebi-a-GCST90026247	Phenol sulfate levels	TBI_KALSetal	Weighted mode	25	-0.247619	0.200818	0.229498	0.78 (0.53, 1.16)
ebi-a-GCST90026248	Phenylacetylglutamine levels	TBI_KALSetal	Inverse variance weighted	49	-0.052933	0.050333	0.292958	0.95 (0.86, 1.05)
ebi-a-GCST90026248	Phenylacetylglutamine levels	TBI_KALSetal	MR Egger	49	-0.149784	0.0923136	0.111373	0.86 (0.72, 1.03)
ebi-a-GCST90026248	Phenylacetylglutamine levels	TBI_KALSetal	Weighted median	49	-0.112902	0.0730082	0.122001	0.89 (0.77, 1.03)
ebi-a-GCST90026248	Phenylacetylglutamine levels	TBI_KALSetal	Weighted mode	49	-0.164115	0.127747	0.205065	0.85 (0.66, 1.09)
ebi-a-GCST90026249	Phenylalanine levels	TBI_KALSetal	Inverse variance weighted	66	0.0095378	0.158078	0.951888	1.01 (0.74, 1.38)
ebi-a-GCST90026249	Phenylalanine levels	TBI_KALSetal	MR Egger	66	-0.0759954	0.302717	0.802584	0.93 (0.51, 1.68)
ebi-a-GCST90026249	Phenylalanine levels	TBI_KALSetal	Weighted median	66	0.143915	0.229839	0.531214	1.15 (0.74, 1.81)
ebi-a-GCST90026249	Phenylalanine levels	TBI_KALSetal	Weighted mode	66	0.0880693	0.508475	0.86303	1.09 (0.4, 2.96)
ebi-a-GCST90026250	Phenyllactate (pla) levels	TBI_KALSetal	Inverse variance weighted	86	0.112636	0.0483706	0.0198799	1.12 (1.02, 1.23)
ebi-a-GCST90026250	Phenyllactate (pla) levels	TBI_KALSetal	MR Egger	86	0.268634	0.0952325	0.00597559	1.31 (1.09, 1.58)
ebi-a-GCST90026250	Phenyllactate (pla) levels	TBI_KALSetal	Weighted median	86	0.153124	0.0711239	0.0313248	1.17 (1.01, 1.34)
ebi-a-GCST90026250	Phenyllactate (pla) levels	TBI_KALSetal	Weighted mode	86	0.255098	0.145327	0.0828038	1.29 (0.97, 1.72)
ebi-a-GCST90026251	Pipecolate levels	TBI_KALSetal	Inverse variance weighted	66	0.0358153	0.0418006	0.391549	1.04 (0.95, 1.12)
ebi-a-GCST90026251	Pipecolate levels	TBI_KALSetal	MR Egger	66	0.0761803	0.0886891	0.393569	1.08 (0.91, 1.28)
ebi-a-GCST90026251	Pipecolate levels	TBI_KALSetal	Weighted median	66	0.0414943	0.0608574	0.495348	1.04 (0.93, 1.17)
ebi-a-GCST90026251	Pipecolate levels	TBI_KALSetal	Weighted mode	66	0.0471335	0.130624	0.719395	1.05 (0.81, 1.35)
ebi-a-GCST90026252	Propionylcarnitine (c3) levels	TBI_KALSetal	Inverse variance weighted	47	0.0612699	0.0952085	0.519878	1.06 (0.88, 1.28)
ebi-a-GCST90026252	Propionylcarnitine (c3) levels	TBI_KALSetal	MR Egger	47	0.161704	0.168839	0.343312	1.18 (0.84, 1.64)
ebi-a-GCST90026252	Propionylcarnitine (c3) levels	TBI_KALSetal	Weighted median	47	0.0645356	0.133676	0.629254	1.07 (0.82, 1.39)
ebi-a-GCST90026252	Propionylcarnitine (c3) levels	TBI_KALSetal	Weighted mode	47	0.103378	0.224976	0.648035	1.11 (0.71, 1.72)
ebi-a-GCST90026253	Pseudouridine levels	TBI_KALSetal	Inverse variance weighted	19	0.285526	0.290049	0.324915	1.33 (0.75, 2.35)
ebi-a-GCST90026253	Pseudouridine levels	TBI_KALSetal	MR Egger	19	0.119511	0.780168	0.880055	1.13 (0.24, 5.2)
ebi-a-GCST90026253	Pseudouridine levels	TBI_KALSetal	Weighted median	19	0.141456	0.397565	0.721986	1.15 (0.53, 2.51)
ebi-a-GCST90026253	Pseudouridine levels	TBI_KALSetal	Weighted mode	19	-0.592238	0.795248	0.466053	0.55 (0.12, 2.63)
ebi-a-GCST90026254	Pyridoxal levels	TBI_KALSetal	Inverse variance weighted	40	-0.00442018	0.0521219	0.932417	1 (0.9, 1.1)
ebi-a-GCST90026254	Pyridoxal levels	TBI_KALSetal	MR Egger	40	0.0745326	0.128367	0.564924	1.08 (0.84, 1.39)
ebi-a-GCST90026254	Pyridoxal levels	TBI_KALSetal	Weighted median	40	0.0241878	0.0660334	0.714145	1.02 (0.9, 1.17)
ebi-a-GCST90026254	Pyridoxal levels	TBI_KALSetal	Weighted mode	40	0.0744753	0.12847	0.565444	1.08 (0.84, 1.39)
ebi-a-GCST90026255	Pyridoxate levels	TBI_KALSetal	Inverse variance weighted	54	0.0322487	0.0419887	0.442467	1.03 (0.95, 1.12)
ebi-a-GCST90026255	Pyridoxate levels	TBI_KALSetal	MR Egger	54	-0.0279597	0.0784292	0.722912	0.97 (0.83, 1.13)
ebi-a-GCST90026255	Pyridoxate levels	TBI_KALSetal	Weighted median	54	0.021517	0.0600323	0.720026	1.02 (0.91, 1.15)
ebi-a-GCST90026255	Pyridoxate levels	TBI_KALSetal	Weighted mode	54	-0.0580853	0.117144	0.622053	0.94 (0.75, 1.19)
ebi-a-GCST90026256	Pyruvate levels	TBI_KALSetal	Inverse variance weighted	26	0.0279391	0.114631	0.80744	1.03 (0.82, 1.29)
ebi-a-GCST90026256	Pyruvate levels	TBI_KALSetal	MR Egger	26	0.141726	0.306961	0.648448	1.15 (0.63, 2.1)
ebi-a-GCST90026256	Pyruvate levels	TBI_KALSetal	Weighted median	26	-0.0527506	0.153575	0.731234	0.95 (0.7, 1.28)
ebi-a-GCST90026256	Pyruvate levels	TBI_KALSetal	Weighted mode	26	-0.312353	0.365006	0.400264	0.73 (0.36, 1.5)
ebi-a-GCST90026257	Quinate levels	TBI_KALSetal	Inverse variance weighted	39	-0.037756	0.0305501	0.216507	0.96 (0.91, 1.02)
ebi-a-GCST90026257	Quinate levels	TBI_KALSetal	MR Egger	39	-0.108065	0.0798848	0.184342	0.9 (0.77, 1.05)
ebi-a-GCST90026257	Quinate levels	TBI_KALSetal	Weighted median	39	-0.0580923	0.0400267	0.146685	0.94 (0.87, 1.02)
ebi-a-GCST90026257	Quinate levels	TBI_KALSetal	Weighted mode	39	-0.0997282	0.0857078	0.251848	0.91 (0.77, 1.07)
ebi-a-GCST90026258	Ribitol levels	TBI_KALSetal	Inverse variance weighted	28	-0.010796	0.24089	0.964253	0.99 (0.62, 1.59)
ebi-a-GCST90026258	Ribitol levels	TBI_KALSetal	MR Egger	28	-0.181066	0.700459	0.798059	0.83 (0.21, 3.29)
ebi-a-GCST90026258	Ribitol levels	TBI_KALSetal	Weighted median	28	-0.210767	0.343282	0.539231	0.81 (0.41, 1.59)
ebi-a-GCST90026258	Ribitol levels	TBI_KALSetal	Weighted mode	28	-0.199244	0.692517	0.775765	0.82 (0.21, 3.18)
ebi-a-GCST90026259	Ribonate levels	TBI_KALSetal	Inverse variance weighted	29	-0.217632	0.168233	0.19579	0.8 (0.58, 1.12)
ebi-a-GCST90026259	Ribonate levels	TBI_KALSetal	MR Egger	29	0.0911561	0.445002	0.83923	1.1 (0.46, 2.62)
ebi-a-GCST90026259	Ribonate levels	TBI_KALSetal	Weighted median	29	-0.250065	0.24239	0.302229	0.78 (0.48, 1.25)
ebi-a-GCST90026259	Ribonate levels	TBI_KALSetal	Weighted mode	29	0.0500863	0.498184	0.920634	1.05 (0.4, 2.79)
ebi-a-GCST90026260	Ribulonate/xylulonate levels	TBI_KALSetal	Inverse variance weighted	71	0.0684083	0.0676606	0.311992	1.07 (0.94, 1.22)
ebi-a-GCST90026260	Ribulonate/xylulonate levels	TBI_KALSetal	MR Egger	71	0.221431	0.127937	0.0879612	1.25 (0.97, 1.6)
ebi-a-GCST90026260	Ribulonate/xylulonate levels	TBI_KALSetal	Weighted median	71	0.0804452	0.102138	0.430921	1.08 (0.89, 1.32)
ebi-a-GCST90026260	Ribulonate/xylulonate levels	TBI_KALSetal	Weighted mode	71	0.144164	0.189689	0.449806	1.16 (0.8, 1.68)
ebi-a-GCST90026261	S-1-pyrroline-5-carboxylate levels	TBI_KALSetal	Inverse variance weighted	33	-0.176204	0.136067	0.195326	0.84 (0.64, 1.09)
ebi-a-GCST90026261	S-1-pyrroline-5-carboxylate levels	TBI_KALSetal	MR Egger	33	-0.615859	0.262264	0.0254194	0.54 (0.32, 0.9)
ebi-a-GCST90026261	S-1-pyrroline-5-carboxylate levels	TBI_KALSetal	Weighted median	33	-0.16868	0.189065	0.372296	0.84 (0.58, 1.22)
ebi-a-GCST90026261	S-1-pyrroline-5-carboxylate levels	TBI_KALSetal	Weighted mode	33	-0.41196	0.378367	0.284381	0.66 (0.32, 1.39)
ebi-a-GCST90026262	S-methylcysteine levels	TBI_KALSetal	Inverse variance weighted	20	0.0033572	0.0538691	0.950307	1 (0.9, 1.12)
ebi-a-GCST90026262	S-methylcysteine levels	TBI_KALSetal	MR Egger	20	-0.16029	0.205264	0.445012	0.85 (0.57, 1.27)
ebi-a-GCST90026262	S-methylcysteine levels	TBI_KALSetal	Weighted median	20	0.0353496	0.0731554	0.628945	1.04 (0.9, 1.2)
ebi-a-GCST90026262	S-methylcysteine levels	TBI_KALSetal	Weighted mode	20	0.0832802	0.133813	0.541102	1.09 (0.84, 1.41)
ebi-a-GCST90026263	Salicylate levels	TBI_KALSetal	Inverse variance weighted	82	0.00502708	0.0168479	0.765413	1.01 (0.97, 1.04)
ebi-a-GCST90026263	Salicylate levels	TBI_KALSetal	MR Egger	82	0.00187679	0.0373562	0.960056	1 (0.93, 1.08)
ebi-a-GCST90026263	Salicylate levels	TBI_KALSetal	Weighted median	82	0.00712351	0.0230051	0.756827	1.01 (0.96, 1.05)
ebi-a-GCST90026263	Salicylate levels	TBI_KALSetal	Weighted mode	82	0.0278559	0.0595567	0.64124	1.03 (0.91, 1.16)
ebi-a-GCST90026264	Serine levels	TBI_KALSetal	Inverse variance weighted	27	-0.0174915	0.297166	0.953063	0.98 (0.55, 1.76)
ebi-a-GCST90026264	Serine levels	TBI_KALSetal	MR Egger	27	-0.094994	0.638485	0.882921	0.91 (0.26, 3.18)
ebi-a-GCST90026264	Serine levels	TBI_KALSetal	Weighted median	27	0.239289	0.41811	0.567111	1.27 (0.56, 2.88)
ebi-a-GCST90026264	Serine levels	TBI_KALSetal	Weighted mode	27	0.51155	0.946968	0.593658	1.67 (0.26, 10.67)
ebi-a-GCST90026265	Spermidine levels	TBI_KALSetal	Inverse variance weighted	32	0.0337838	0.05209	0.516618	1.03 (0.93, 1.15)
ebi-a-GCST90026265	Spermidine levels	TBI_KALSetal	MR Egger	32	0.0213453	0.117811	0.857443	1.02 (0.81, 1.29)
ebi-a-GCST90026265	Spermidine levels	TBI_KALSetal	Weighted median	32	0.0936675	0.0715683	0.190607	1.1 (0.95, 1.26)
ebi-a-GCST90026265	Spermidine levels	TBI_KALSetal	Weighted mode	32	0.151654	0.155203	0.336066	1.16 (0.86, 1.58)
ebi-a-GCST90026266	Stachydrine levels	TBI_KALSetal	Inverse variance weighted	20	-0.0272954	0.0378522	0.470845	0.97 (0.9, 1.05)
ebi-a-GCST90026266	Stachydrine levels	TBI_KALSetal	MR Egger	20	-0.0289055	0.0829909	0.731657	0.97 (0.83, 1.14)
ebi-a-GCST90026266	Stachydrine levels	TBI_KALSetal	Weighted median	20	-0.00235992	0.0535258	0.964833	1 (0.9, 1.11)
ebi-a-GCST90026266	Stachydrine levels	TBI_KALSetal	Weighted mode	20	0.0125884	0.0892906	0.889367	1.01 (0.85, 1.21)
ebi-a-GCST90026267	Stearoyl sphingomyelin (d18:1/18:0) levels	TBI_KALSetal	Inverse variance weighted	31	-0.144398	0.155056	0.351716	0.87 (0.64, 1.17)
ebi-a-GCST90026267	Stearoyl sphingomyelin (d18:1/18:0) levels	TBI_KALSetal	MR Egger	31	0.119745	0.301809	0.694451	1.13 (0.62, 2.04)
ebi-a-GCST90026267	Stearoyl sphingomyelin (d18:1/18:0) levels	TBI_KALSetal	Weighted median	31	-0.259915	0.217986	0.233124	0.77 (0.5, 1.18)
ebi-a-GCST90026267	Stearoyl sphingomyelin (d18:1/18:0) levels	TBI_KALSetal	Weighted mode	31	-0.426923	0.423607	0.321597	0.65 (0.28, 1.5)
ebi-a-GCST90026268	Succinimide levels	TBI_KALSetal	Inverse variance weighted	41	0.0599205	0.0664176	0.366962	1.06 (0.93, 1.21)
ebi-a-GCST90026268	Succinimide levels	TBI_KALSetal	MR Egger	41	0.0676548	0.128829	0.602451	1.07 (0.83, 1.38)
ebi-a-GCST90026268	Succinimide levels	TBI_KALSetal	Weighted median	41	-0.0151673	0.0912287	0.867955	0.98 (0.82, 1.18)
ebi-a-GCST90026268	Succinimide levels	TBI_KALSetal	Weighted mode	41	-0.123194	0.197364	0.536041	0.88 (0.6, 1.3)
ebi-a-GCST90026269	Succinylcarnitine (c4-dc) levels	TBI_KALSetal	Inverse variance weighted	24	-0.106729	0.184892	0.56377	0.9 (0.63, 1.29)
ebi-a-GCST90026269	Succinylcarnitine (c4-dc) levels	TBI_KALSetal	MR Egger	24	-0.0142785	0.401874	0.971978	0.99 (0.45, 2.17)
ebi-a-GCST90026269	Succinylcarnitine (c4-dc) levels	TBI_KALSetal	Weighted median	24	-0.138323	0.252745	0.584185	0.87 (0.53, 1.43)
ebi-a-GCST90026269	Succinylcarnitine (c4-dc) levels	TBI_KALSetal	Weighted mode	24	-0.10773	0.491574	0.828464	0.9 (0.34, 2.35)
ebi-a-GCST90026270	Tartarate levels	TBI_KALSetal	Inverse variance weighted	23	-0.0417213	0.126755	0.742044	0.96 (0.75, 1.23)
ebi-a-GCST90026270	Tartarate levels	TBI_KALSetal	MR Egger	23	-0.568925	0.310822	0.0814224	0.57 (0.31, 1.04)
ebi-a-GCST90026270	Tartarate levels	TBI_KALSetal	Weighted median	23	-0.0751496	0.172543	0.663169	0.93 (0.66, 1.3)
ebi-a-GCST90026270	Tartarate levels	TBI_KALSetal	Weighted mode	23	-0.19795	0.366438	0.594487	0.82 (0.4, 1.68)
ebi-a-GCST90026271	Tartronate (hydroxymalonate) levels	TBI_KALSetal	Inverse variance weighted	96	0.0561702	0.0646197	0.384714	1.06 (0.93, 1.2)
ebi-a-GCST90026271	Tartronate (hydroxymalonate) levels	TBI_KALSetal	MR Egger	96	-0.0263413	0.126951	0.836074	0.97 (0.76, 1.25)
ebi-a-GCST90026271	Tartronate (hydroxymalonate) levels	TBI_KALSetal	Weighted median	96	0.0500855	0.0954698	0.599846	1.05 (0.87, 1.27)
ebi-a-GCST90026271	Tartronate (hydroxymalonate) levels	TBI_KALSetal	Weighted mode	96	0.0139578	0.209961	0.947137	1.01 (0.67, 1.53)
ebi-a-GCST90026272	Theobromine levels	TBI_KALSetal	Inverse variance weighted	49	0.0250053	0.0333084	0.452822	1.03 (0.96, 1.09)
ebi-a-GCST90026272	Theobromine levels	TBI_KALSetal	MR Egger	49	-0.0240561	0.0626569	0.702759	0.98 (0.86, 1.1)
ebi-a-GCST90026272	Theobromine levels	TBI_KALSetal	Weighted median	49	-0.0349175	0.0466279	0.453944	0.97 (0.88, 1.06)
ebi-a-GCST90026272	Theobromine levels	TBI_KALSetal	Weighted mode	49	-0.0610124	0.0855196	0.479034	0.94 (0.8, 1.11)
ebi-a-GCST90026273	Theophylline levels	TBI_KALSetal	Inverse variance weighted	30	-0.0102622	0.0541911	0.849803	0.99 (0.89, 1.1)
ebi-a-GCST90026273	Theophylline levels	TBI_KALSetal	MR Egger	30	-0.106379	0.133386	0.431859	0.9 (0.69, 1.17)
ebi-a-GCST90026273	Theophylline levels	TBI_KALSetal	Weighted median	30	-0.0568021	0.0681254	0.404401	0.94 (0.83, 1.08)
ebi-a-GCST90026273	Theophylline levels	TBI_KALSetal	Weighted mode	30	-0.14014	0.126583	0.277352	0.87 (0.68, 1.11)
ebi-a-GCST90026274	Thioproline levels	TBI_KALSetal	Inverse variance weighted	33	0.116253	0.104877	0.267658	1.12 (0.91, 1.38)
ebi-a-GCST90026274	Thioproline levels	TBI_KALSetal	MR Egger	33	0.011015	0.323681	0.973071	1.01 (0.54, 1.91)
ebi-a-GCST90026274	Thioproline levels	TBI_KALSetal	Weighted median	33	0.154115	0.152247	0.311408	1.17 (0.87, 1.57)
ebi-a-GCST90026274	Thioproline levels	TBI_KALSetal	Weighted mode	33	0.354456	0.304864	0.253562	1.43 (0.78, 2.59)
ebi-a-GCST90026275	Threonate levels	TBI_KALSetal	Inverse variance weighted	112	0.101082	0.0959684	0.292213	1.11 (0.92, 1.34)
ebi-a-GCST90026275	Threonate levels	TBI_KALSetal	MR Egger	112	0.0842333	0.186512	0.652429	1.09 (0.75, 1.57)
ebi-a-GCST90026275	Threonate levels	TBI_KALSetal	Weighted median	112	0.17788	0.147969	0.229307	1.19 (0.89, 1.6)
ebi-a-GCST90026275	Threonate levels	TBI_KALSetal	Weighted mode	112	0.441384	0.341244	0.198538	1.55 (0.8, 3.04)
ebi-a-GCST90026276	Threonine levels	TBI_KALSetal	Inverse variance weighted	36	0.0837696	0.231668	0.717656	1.09 (0.69, 1.71)
ebi-a-GCST90026276	Threonine levels	TBI_KALSetal	MR Egger	36	-0.592649	0.591435	0.323396	0.55 (0.17, 1.76)
ebi-a-GCST90026276	Threonine levels	TBI_KALSetal	Weighted median	36	0.335184	0.29332	0.253153	1.4 (0.79, 2.48)
ebi-a-GCST90026276	Threonine levels	TBI_KALSetal	Weighted mode	36	0.563675	0.733906	0.44761	1.76 (0.42, 7.4)
ebi-a-GCST90026277	Trans-4-hydroxyproline levels	TBI_KALSetal	Inverse variance weighted	50	0.174249	0.0727897	0.016672	1.19 (1.03, 1.37)
ebi-a-GCST90026277	Trans-4-hydroxyproline levels	TBI_KALSetal	MR Egger	50	0.455494	0.152375	0.00439945	1.58 (1.17, 2.13)
ebi-a-GCST90026277	Trans-4-hydroxyproline levels	TBI_KALSetal	Weighted median	50	0.143574	0.100755	0.154161	1.15 (0.95, 1.41)
ebi-a-GCST90026277	Trans-4-hydroxyproline levels	TBI_KALSetal	Weighted mode	50	0.200838	0.205292	0.33273	1.22 (0.82, 1.83)
ebi-a-GCST90026278	Trigonelline (n'-methylnicotinate) levels	TBI_KALSetal	Inverse variance weighted	20	0.0300139	0.0741794	0.685762	1.03 (0.89, 1.19)
ebi-a-GCST90026278	Trigonelline (n'-methylnicotinate) levels	TBI_KALSetal	MR Egger	20	0.054831	0.212435	0.799253	1.06 (0.7, 1.6)
ebi-a-GCST90026278	Trigonelline (n'-methylnicotinate) levels	TBI_KALSetal	Weighted median	20	0.00384555	0.0990358	0.969026	1 (0.83, 1.22)
ebi-a-GCST90026278	Trigonelline (n'-methylnicotinate) levels	TBI_KALSetal	Weighted mode	20	0.0131625	0.147415	0.929787	1.01 (0.76, 1.35)
ebi-a-GCST90026279	Trimethylamine n-oxide levels	TBI_KALSetal	Inverse variance weighted	48	-0.0691967	0.0652044	0.288586	0.93 (0.82, 1.06)
ebi-a-GCST90026279	Trimethylamine n-oxide levels	TBI_KALSetal	MR Egger	48	-0.0486202	0.119503	0.686003	0.95 (0.75, 1.2)
ebi-a-GCST90026279	Trimethylamine n-oxide levels	TBI_KALSetal	Weighted median	48	-0.0224848	0.0966488	0.816038	0.98 (0.81, 1.18)
ebi-a-GCST90026279	Trimethylamine n-oxide levels	TBI_KALSetal	Weighted mode	48	-0.0621673	0.151749	0.683908	0.94 (0.7, 1.27)
ebi-a-GCST90026280	Tryptophan levels	TBI_KALSetal	Inverse variance weighted	24	0.309462	0.287077	0.281045	1.36 (0.78, 2.39)
ebi-a-GCST90026280	Tryptophan levels	TBI_KALSetal	MR Egger	24	0.484353	0.715397	0.505437	1.62 (0.4, 6.6)
ebi-a-GCST90026280	Tryptophan levels	TBI_KALSetal	Weighted median	24	0.0579582	0.404021	0.885932	1.06 (0.48, 2.34)
ebi-a-GCST90026280	Tryptophan levels	TBI_KALSetal	Weighted mode	24	-0.0906675	0.683404	0.895608	0.91 (0.24, 3.49)
ebi-a-GCST90026281	Tryptophan betaine levels	TBI_KALSetal	Inverse variance weighted	59	0.00987884	0.0309745	0.749776	1.01 (0.95, 1.07)
ebi-a-GCST90026281	Tryptophan betaine levels	TBI_KALSetal	MR Egger	59	0.0273692	0.055912	0.626363	1.03 (0.92, 1.15)
ebi-a-GCST90026281	Tryptophan betaine levels	TBI_KALSetal	Weighted median	59	0.00617326	0.0455725	0.892248	1.01 (0.92, 1.1)
ebi-a-GCST90026281	Tryptophan betaine levels	TBI_KALSetal	Weighted mode	59	0.000267418	0.0871414	0.997562	1 (0.84, 1.19)
ebi-a-GCST90026282	Uracil levels	TBI_KALSetal	Inverse variance weighted	28	-0.0399385	0.233135	0.86398	0.96 (0.61, 1.52)
ebi-a-GCST90026282	Uracil levels	TBI_KALSetal	MR Egger	28	0.811281	0.666199	0.234246	2.25 (0.61, 8.31)
ebi-a-GCST90026282	Uracil levels	TBI_KALSetal	Weighted median	28	0.129527	0.321396	0.686937	1.14 (0.61, 2.14)
ebi-a-GCST90026282	Uracil levels	TBI_KALSetal	Weighted mode	28	0.327426	0.607846	0.59453	1.39 (0.42, 4.57)
ebi-a-GCST90026283	Urea levels	TBI_KALSetal	Inverse variance weighted	25	0.124932	0.210224	0.552323	1.13 (0.75, 1.71)
ebi-a-GCST90026283	Urea levels	TBI_KALSetal	MR Egger	25	-0.00931967	0.494122	0.985115	0.99 (0.38, 2.61)
ebi-a-GCST90026283	Urea levels	TBI_KALSetal	Weighted median	25	-0.204119	0.287908	0.478341	0.82 (0.46, 1.43)
ebi-a-GCST90026283	Urea levels	TBI_KALSetal	Weighted mode	25	-0.510907	0.642704	0.434443	0.6 (0.17, 2.11)
ebi-a-GCST90026284	Valine levels	TBI_KALSetal	Inverse variance weighted	24	-0.0656357	0.306361	0.830357	0.94 (0.51, 1.71)
ebi-a-GCST90026284	Valine levels	TBI_KALSetal	MR Egger	24	0.393569	0.815671	0.63421	1.48 (0.3, 7.33)
ebi-a-GCST90026284	Valine levels	TBI_KALSetal	Weighted median	24	0.104082	0.348698	0.765331	1.11 (0.56, 2.2)
ebi-a-GCST90026284	Valine levels	TBI_KALSetal	Weighted mode	24	0.27608	0.689518	0.69256	1.32 (0.34, 5.09)
ebi-a-GCST90026285	X-10457 levels	TBI_KALSetal	Inverse variance weighted	18	0.277931	0.201977	0.168805	1.32 (0.89, 1.96)
ebi-a-GCST90026285	X-10457 levels	TBI_KALSetal	MR Egger	18	0.933546	0.468058	0.0634222	2.54 (1.02, 6.37)
ebi-a-GCST90026285	X-10457 levels	TBI_KALSetal	Weighted median	18	0.230109	0.254937	0.366731	1.26 (0.76, 2.07)
ebi-a-GCST90026285	X-10457 levels	TBI_KALSetal	Weighted mode	18	0.211925	0.471433	0.658726	1.24 (0.49, 3.11)
ebi-a-GCST90026286	X-11261 levels	TBI_KALSetal	Inverse variance weighted	22	0.0688719	0.0607296	0.256763	1.07 (0.95, 1.21)
ebi-a-GCST90026286	X-11261 levels	TBI_KALSetal	MR Egger	22	-0.0526604	0.269348	0.846966	0.95 (0.56, 1.61)
ebi-a-GCST90026286	X-11261 levels	TBI_KALSetal	Weighted median	22	0.0114148	0.0812922	0.888331	1.01 (0.86, 1.19)
ebi-a-GCST90026286	X-11261 levels	TBI_KALSetal	Weighted mode	22	-0.0310995	0.145919	0.833282	0.97 (0.73, 1.29)
ebi-a-GCST90026287	2,3-dihydroxy-5-methylthio-4-pentenoate (dmtpa) levels	TBI_KALSetal	Inverse variance weighted	24	0.118166	0.270631	0.662378	1.13 (0.66, 1.91)
ebi-a-GCST90026287	2,3-dihydroxy-5-methylthio-4-pentenoate (dmtpa) levels	TBI_KALSetal	MR Egger	24	-0.841443	0.608597	0.180664	0.43 (0.13, 1.42)
ebi-a-GCST90026287	2,3-dihydroxy-5-methylthio-4-pentenoate (dmtpa) levels	TBI_KALSetal	Weighted median	24	0.139726	0.334387	0.676053	1.15 (0.6, 2.21)
ebi-a-GCST90026287	2,3-dihydroxy-5-methylthio-4-pentenoate (dmtpa) levels	TBI_KALSetal	Weighted mode	24	0.110899	0.598344	0.854584	1.12 (0.35, 3.61)
ebi-a-GCST90026288	X-11612 levels	TBI_KALSetal	Inverse variance weighted	77	0.0621301	0.060314	0.302958	1.06 (0.95, 1.2)
ebi-a-GCST90026288	X-11612 levels	TBI_KALSetal	MR Egger	77	0.153504	0.111943	0.174379	1.17 (0.94, 1.45)
ebi-a-GCST90026288	X-11612 levels	TBI_KALSetal	Weighted median	77	0.0687415	0.0880806	0.435133	1.07 (0.9, 1.27)
ebi-a-GCST90026288	X-11612 levels	TBI_KALSetal	Weighted mode	77	0.138884	0.215054	0.520349	1.15 (0.75, 1.75)
ebi-a-GCST90026289	X-11787 levels	TBI_KALSetal	Inverse variance weighted	68	0.00286219	0.049849	0.954213	1 (0.91, 1.11)
ebi-a-GCST90026289	X-11787 levels	TBI_KALSetal	MR Egger	68	0.127874	0.110895	0.253024	1.14 (0.91, 1.41)
ebi-a-GCST90026289	X-11787 levels	TBI_KALSetal	Weighted median	68	0.0210907	0.0676143	0.755096	1.02 (0.89, 1.17)
ebi-a-GCST90026289	X-11787 levels	TBI_KALSetal	Weighted mode	68	0.0356913	0.179744	0.843203	1.04 (0.73, 1.47)
ebi-a-GCST90026290	X-11795 levels	TBI_KALSetal	Inverse variance weighted	19	0.159479	0.127765	0.21195	1.17 (0.91, 1.51)
ebi-a-GCST90026290	X-11795 levels	TBI_KALSetal	MR Egger	19	0.0316381	0.372754	0.933351	1.03 (0.5, 2.14)
ebi-a-GCST90026290	X-11795 levels	TBI_KALSetal	Weighted median	19	0.101579	0.169844	0.549792	1.11 (0.79, 1.54)
ebi-a-GCST90026290	X-11795 levels	TBI_KALSetal	Weighted mode	19	0.189538	0.279102	0.505715	1.21 (0.7, 2.09)
ebi-a-GCST90026291	X-12007 levels	TBI_KALSetal	Inverse variance weighted	45	0.0111462	0.034311	0.745288	1.01 (0.95, 1.08)
ebi-a-GCST90026291	X-12007 levels	TBI_KALSetal	MR Egger	45	-0.0817657	0.0719019	0.261759	0.92 (0.8, 1.06)
ebi-a-GCST90026291	X-12007 levels	TBI_KALSetal	Weighted median	45	-0.0229584	0.0496059	0.643496	0.98 (0.89, 1.08)
ebi-a-GCST90026291	X-12007 levels	TBI_KALSetal	Weighted mode	45	-0.0517861	0.103049	0.617793	0.95 (0.78, 1.16)
ebi-a-GCST90026293	X-12100 levels	TBI_KALSetal	Inverse variance weighted	48	-0.0833541	0.107677	0.438863	0.92 (0.74, 1.14)
ebi-a-GCST90026293	X-12100 levels	TBI_KALSetal	MR Egger	48	-0.15674	0.202747	0.44343	0.85 (0.57, 1.27)
ebi-a-GCST90026293	X-12100 levels	TBI_KALSetal	Weighted median	48	-0.0139687	0.158362	0.929712	0.99 (0.72, 1.35)
ebi-a-GCST90026293	X-12100 levels	TBI_KALSetal	Weighted mode	48	0.1831	0.280217	0.516668	1.2 (0.69, 2.08)
ebi-a-GCST90026294	X-12101 levels	TBI_KALSetal	Inverse variance weighted	34	0.0439782	0.0931527	0.636849	1.04 (0.87, 1.25)
ebi-a-GCST90026294	X-12101 levels	TBI_KALSetal	MR Egger	34	-0.0812776	0.192645	0.675916	0.92 (0.63, 1.34)
ebi-a-GCST90026294	X-12101 levels	TBI_KALSetal	Weighted median	34	0.0710172	0.128527	0.580574	1.07 (0.83, 1.38)
ebi-a-GCST90026294	X-12101 levels	TBI_KALSetal	Weighted mode	34	-0.00768155	0.256344	0.976275	0.99 (0.6, 1.64)
ebi-a-GCST90026295	X-12104 levels	TBI_KALSetal	Inverse variance weighted	24	0.0125739	0.174365	0.942512	1.01 (0.72, 1.43)
ebi-a-GCST90026295	X-12104 levels	TBI_KALSetal	MR Egger	24	0.666525	0.551522	0.239678	1.95 (0.66, 5.74)
ebi-a-GCST90026295	X-12104 levels	TBI_KALSetal	Weighted median	24	-0.0926908	0.232519	0.69016	0.91 (0.58, 1.44)
ebi-a-GCST90026295	X-12104 levels	TBI_KALSetal	Weighted mode	24	-0.171205	0.451442	0.707989	0.84 (0.35, 2.04)
ebi-a-GCST90026296	Ascorbic acid 3-sulfate levels	TBI_KALSetal	Inverse variance weighted	105	-0.0138906	0.0358324	0.698271	0.99 (0.92, 1.06)
ebi-a-GCST90026296	Ascorbic acid 3-sulfate levels	TBI_KALSetal	MR Egger	105	-0.0683716	0.0732831	0.353013	0.93 (0.81, 1.08)
ebi-a-GCST90026296	Ascorbic acid 3-sulfate levels	TBI_KALSetal	Weighted median	105	-0.0112985	0.0533178	0.832178	0.99 (0.89, 1.1)
ebi-a-GCST90026296	Ascorbic acid 3-sulfate levels	TBI_KALSetal	Weighted mode	105	0.017787	0.122166	0.884521	1.02 (0.8, 1.29)
ebi-a-GCST90026297	X-12411 levels	TBI_KALSetal	Inverse variance weighted	39	-0.0343655	0.0870906	0.693142	0.97 (0.81, 1.15)
ebi-a-GCST90026297	X-12411 levels	TBI_KALSetal	MR Egger	39	0.177327	0.17903	0.328369	1.19 (0.84, 1.7)
ebi-a-GCST90026297	X-12411 levels	TBI_KALSetal	Weighted median	39	0.0581627	0.130635	0.656154	1.06 (0.82, 1.37)
ebi-a-GCST90026297	X-12411 levels	TBI_KALSetal	Weighted mode	39	0.151166	0.238062	0.529243	1.16 (0.73, 1.85)
ebi-a-GCST90026298	X-12906 levels	TBI_KALSetal	Inverse variance weighted	24	0.535429	0.189825	0.00479272	1.71 (1.18, 2.48)
ebi-a-GCST90026298	X-12906 levels	TBI_KALSetal	MR Egger	24	0.0307805	0.392546	0.938209	1.03 (0.48, 2.23)
ebi-a-GCST90026298	X-12906 levels	TBI_KALSetal	Weighted median	24	0.635891	0.272685	0.0197026	1.89 (1.11, 3.22)
ebi-a-GCST90026298	X-12906 levels	TBI_KALSetal	Weighted mode	24	0.746119	0.460201	0.118586	2.11 (0.86, 5.2)
ebi-a-GCST90026299	1-carboxyethylvaline levels	TBI_KALSetal	Inverse variance weighted	82	-0.0580883	0.0539829	0.281905	0.94 (0.85, 1.05)
ebi-a-GCST90026299	1-carboxyethylvaline levels	TBI_KALSetal	MR Egger	82	-0.133317	0.120354	0.271306	0.88 (0.69, 1.11)
ebi-a-GCST90026299	1-carboxyethylvaline levels	TBI_KALSetal	Weighted median	82	-0.0437986	0.0770244	0.569605	0.96 (0.82, 1.11)
ebi-a-GCST90026299	1-carboxyethylvaline levels	TBI_KALSetal	Weighted mode	82	0.0408597	0.189734	0.830034	1.04 (0.72, 1.51)
ebi-a-GCST90026300	X-13728 levels	TBI_KALSetal	Inverse variance weighted	43	-0.00526321	0.0347265	0.879532	0.99 (0.93, 1.06)
ebi-a-GCST90026300	X-13728 levels	TBI_KALSetal	MR Egger	43	-0.0243496	0.0713284	0.734567	0.98 (0.85, 1.12)
ebi-a-GCST90026300	X-13728 levels	TBI_KALSetal	Weighted median	43	-0.0158229	0.0485566	0.744526	0.98 (0.89, 1.08)
ebi-a-GCST90026300	X-13728 levels	TBI_KALSetal	Weighted mode	43	-0.00758292	0.100166	0.940014	0.99 (0.82, 1.21)
ebi-a-GCST90026301	X-14056 levels	TBI_KALSetal	Inverse variance weighted	22	-0.138008	0.184805	0.455199	0.87 (0.61, 1.25)
ebi-a-GCST90026301	X-14056 levels	TBI_KALSetal	MR Egger	22	-0.655324	0.589542	0.279503	0.52 (0.16, 1.65)
ebi-a-GCST90026301	X-14056 levels	TBI_KALSetal	Weighted median	22	-0.228755	0.255476	0.370571	0.8 (0.48, 1.31)
ebi-a-GCST90026301	X-14056 levels	TBI_KALSetal	Weighted mode	22	-0.299542	0.466285	0.527564	0.74 (0.3, 1.85)
ebi-a-GCST90026302	1-methyl-5-imidazoleacetate levels	TBI_KALSetal	Inverse variance weighted	35	0.0265508	0.0684192	0.697971	1.03 (0.9, 1.17)
ebi-a-GCST90026302	1-methyl-5-imidazoleacetate levels	TBI_KALSetal	MR Egger	35	0.152695	0.135227	0.266966	1.16 (0.89, 1.52)
ebi-a-GCST90026302	1-methyl-5-imidazoleacetate levels	TBI_KALSetal	Weighted median	35	0.0575833	0.083831	0.492148	1.06 (0.9, 1.25)
ebi-a-GCST90026302	1-methyl-5-imidazoleacetate levels	TBI_KALSetal	Weighted mode	35	0.0920161	0.145586	0.531588	1.1 (0.82, 1.46)
ebi-a-GCST90026303	X-15245 levels	TBI_KALSetal	Inverse variance weighted	59	-0.0275967	0.0365499	0.450224	0.97 (0.91, 1.05)
ebi-a-GCST90026303	X-15245 levels	TBI_KALSetal	MR Egger	59	-0.111729	0.0695172	0.113533	0.89 (0.78, 1.02)
ebi-a-GCST90026303	X-15245 levels	TBI_KALSetal	Weighted median	59	-0.0137931	0.0530188	0.794744	0.99 (0.89, 1.09)
ebi-a-GCST90026303	X-15245 levels	TBI_KALSetal	Weighted mode	59	0.014571	0.113238	0.898059	1.01 (0.81, 1.27)
ebi-a-GCST90026304	1-carboxyethylphenylalanine levels	TBI_KALSetal	Inverse variance weighted	64	0.0854645	0.0636324	0.179241	1.09 (0.96, 1.23)
ebi-a-GCST90026304	1-carboxyethylphenylalanine levels	TBI_KALSetal	MR Egger	64	0.0225268	0.115936	0.846574	1.02 (0.81, 1.28)
ebi-a-GCST90026304	1-carboxyethylphenylalanine levels	TBI_KALSetal	Weighted median	64	0.103776	0.0993764	0.296358	1.11 (0.91, 1.35)
ebi-a-GCST90026304	1-carboxyethylphenylalanine levels	TBI_KALSetal	Weighted mode	64	0.231689	0.212613	0.279988	1.26 (0.83, 1.91)
ebi-a-GCST90026305	X-15674 levels	TBI_KALSetal	Inverse variance weighted	48	0.120749	0.119336	0.311615	1.13 (0.89, 1.43)
ebi-a-GCST90026305	X-15674 levels	TBI_KALSetal	MR Egger	48	0.307383	0.235501	0.198307	1.36 (0.86, 2.16)
ebi-a-GCST90026305	X-15674 levels	TBI_KALSetal	Weighted median	48	-0.0159056	0.174218	0.927257	0.98 (0.7, 1.38)
ebi-a-GCST90026305	X-15674 levels	TBI_KALSetal	Weighted mode	48	-0.16721	0.307598	0.589288	0.85 (0.46, 1.55)
ebi-a-GCST90026306	N,n,n-trimethyl-alanylproline betaine (tmap) levels	TBI_KALSetal	Inverse variance weighted	118	0.00523745	0.0397733	0.895236	1.01 (0.93, 1.09)
ebi-a-GCST90026306	N,n,n-trimethyl-alanylproline betaine (tmap) levels	TBI_KALSetal	MR Egger	118	0.0208592	0.0926412	0.82225	1.02 (0.85, 1.22)
ebi-a-GCST90026306	N,n,n-trimethyl-alanylproline betaine (tmap) levels	TBI_KALSetal	Weighted median	118	0.0366578	0.0580838	0.527963	1.04 (0.93, 1.16)
ebi-a-GCST90026306	N,n,n-trimethyl-alanylproline betaine (tmap) levels	TBI_KALSetal	Weighted mode	118	0.0342899	0.127275	0.788083	1.03 (0.81, 1.33)
ebi-a-GCST90026307	X-18887 levels	TBI_KALSetal	Inverse variance weighted	75	-0.0085434	0.0472198	0.856424	0.99 (0.9, 1.09)
ebi-a-GCST90026307	X-18887 levels	TBI_KALSetal	MR Egger	75	-0.102078	0.0955371	0.288833	0.9 (0.75, 1.09)
ebi-a-GCST90026307	X-18887 levels	TBI_KALSetal	Weighted median	75	-0.04632	0.0673891	0.491861	0.95 (0.84, 1.09)
ebi-a-GCST90026307	X-18887 levels	TBI_KALSetal	Weighted mode	75	-0.119153	0.15817	0.453645	0.89 (0.65, 1.21)
ebi-a-GCST90026308	X-19438 levels	TBI_KALSetal	Inverse variance weighted	23	0.00340861	0.0481017	0.943507	1 (0.91, 1.1)
ebi-a-GCST90026308	X-19438 levels	TBI_KALSetal	MR Egger	23	-0.0987087	0.131355	0.460713	0.91 (0.7, 1.17)
ebi-a-GCST90026308	X-19438 levels	TBI_KALSetal	Weighted median	23	-0.000375119	0.0636001	0.995294	1 (0.88, 1.13)
ebi-a-GCST90026308	X-19438 levels	TBI_KALSetal	Weighted mode	23	-0.00161743	0.133842	0.990467	1 (0.77, 1.3)
ebi-a-GCST90026309	X-21286 levels	TBI_KALSetal	Inverse variance weighted	44	-0.00979011	0.0810737	0.903885	0.99 (0.84, 1.16)
ebi-a-GCST90026309	X-21286 levels	TBI_KALSetal	MR Egger	44	-0.250429	0.192355	0.200043	0.78 (0.53, 1.13)
ebi-a-GCST90026309	X-21286 levels	TBI_KALSetal	Weighted median	44	0.019467	0.106462	0.854913	1.02 (0.83, 1.26)
ebi-a-GCST90026309	X-21286 levels	TBI_KALSetal	Weighted mode	44	0.0819754	0.21019	0.698457	1.09 (0.72, 1.64)
ebi-a-GCST90026310	Butyrate (4:0) levels	TBI_KALSetal	Inverse variance weighted	139	-0.00222215	0.0587231	0.969814	1 (0.89, 1.12)
ebi-a-GCST90026310	Butyrate (4:0) levels	TBI_KALSetal	MR Egger	139	-0.0139076	0.135514	0.918408	0.99 (0.76, 1.29)
ebi-a-GCST90026310	Butyrate (4:0) levels	TBI_KALSetal	Weighted median	139	0.0257272	0.0908485	0.777033	1.03 (0.86, 1.23)
ebi-a-GCST90026310	Butyrate (4:0) levels	TBI_KALSetal	Weighted mode	139	-0.314736	0.21489	0.145294	0.73 (0.48, 1.11)
ebi-a-GCST90026311	X-21733 levels	TBI_KALSetal	Inverse variance weighted	34	0.0370443	0.045698	0.417576	1.04 (0.95, 1.13)
ebi-a-GCST90026311	X-21733 levels	TBI_KALSetal	MR Egger	34	0.0356409	0.103903	0.733825	1.04 (0.85, 1.27)
ebi-a-GCST90026311	X-21733 levels	TBI_KALSetal	Weighted median	34	0.0377169	0.063604	0.553185	1.04 (0.92, 1.18)
ebi-a-GCST90026311	X-21733 levels	TBI_KALSetal	Weighted mode	34	0.0488516	0.137391	0.724428	1.05 (0.8, 1.37)
ebi-a-GCST90026312	2-o-methylascorbic acid levels	TBI_KALSetal	Inverse variance weighted	21	0.0649572	0.335703	0.846571	1.07 (0.55, 2.06)
ebi-a-GCST90026312	2-o-methylascorbic acid levels	TBI_KALSetal	MR Egger	21	-1.28866	0.901865	0.169271	0.28 (0.05, 1.61)
ebi-a-GCST90026312	2-o-methylascorbic acid levels	TBI_KALSetal	Weighted median	21	-0.0475961	0.421778	0.910152	0.95 (0.42, 2.18)
ebi-a-GCST90026312	2-o-methylascorbic acid levels	TBI_KALSetal	Weighted mode	21	-1.15618	0.785436	0.156577	0.31 (0.07, 1.47)
ebi-a-GCST90026313	X-22162 levels	TBI_KALSetal	Inverse variance weighted	27	0.226025	0.170428	0.184766	1.25 (0.9, 1.75)
ebi-a-GCST90026313	X-22162 levels	TBI_KALSetal	MR Egger	27	0.834819	0.484104	0.0969696	2.3 (0.89, 5.95)
ebi-a-GCST90026313	X-22162 levels	TBI_KALSetal	Weighted median	27	0.366344	0.213782	0.0865967	1.44 (0.95, 2.19)
ebi-a-GCST90026313	X-22162 levels	TBI_KALSetal	Weighted mode	27	0.772726	0.425063	0.0806189	2.17 (0.94, 4.98)
ebi-a-GCST90026314	4-chlorobenzoic acid levels	TBI_KALSetal	Inverse variance weighted	181	-0.048115	0.0616931	0.435445	0.95 (0.84, 1.08)
ebi-a-GCST90026314	4-chlorobenzoic acid levels	TBI_KALSetal	MR Egger	181	0.00162032	0.149901	0.991388	1 (0.75, 1.34)
ebi-a-GCST90026314	4-chlorobenzoic acid levels	TBI_KALSetal	Weighted median	181	-0.0388817	0.0917327	0.671669	0.96 (0.8, 1.15)
ebi-a-GCST90026314	4-chlorobenzoic acid levels	TBI_KALSetal	Weighted mode	181	0.0686058	0.250095	0.784154	1.07 (0.66, 1.75)
ebi-a-GCST90026315	X-23308 levels	TBI_KALSetal	Inverse variance weighted	107	0.0471323	0.0583824	0.419492	1.05 (0.93, 1.18)
ebi-a-GCST90026315	X-23308 levels	TBI_KALSetal	MR Egger	107	0.046697	0.114611	0.684516	1.05 (0.84, 1.31)
ebi-a-GCST90026315	X-23308 levels	TBI_KALSetal	Weighted median	107	0.154131	0.0827809	0.0626154	1.17 (0.99, 1.37)
ebi-a-GCST90026315	X-23308 levels	TBI_KALSetal	Weighted mode	107	0.334889	0.198992	0.0953316	1.4 (0.95, 2.06)
ebi-a-GCST90026316	Ethyl beta-glucopyranoside levels	TBI_KALSetal	Inverse variance weighted	24	-0.0659642	0.045541	0.14749	0.94 (0.86, 1.02)
ebi-a-GCST90026316	Ethyl beta-glucopyranoside levels	TBI_KALSetal	MR Egger	24	-0.0498122	0.117198	0.674946	0.95 (0.76, 1.2)
ebi-a-GCST90026316	Ethyl beta-glucopyranoside levels	TBI_KALSetal	Weighted median	24	-0.110625	0.0624661	0.076567	0.9 (0.79, 1.01)
ebi-a-GCST90026316	Ethyl beta-glucopyranoside levels	TBI_KALSetal	Weighted mode	24	-0.119073	0.128257	0.362844	0.89 (0.69, 1.14)
ebi-a-GCST90026317	X-23587 levels	TBI_KALSetal	Inverse variance weighted	19	0.0146992	0.0571192	0.796915	1.01 (0.91, 1.14)
ebi-a-GCST90026317	X-23587 levels	TBI_KALSetal	MR Egger	19	0.13853	0.171209	0.429621	1.15 (0.82, 1.61)
ebi-a-GCST90026317	X-23587 levels	TBI_KALSetal	Weighted median	19	-0.00481428	0.0723744	0.946965	1 (0.86, 1.15)
ebi-a-GCST90026317	X-23587 levels	TBI_KALSetal	Weighted mode	19	0.0739783	0.138667	0.600217	1.08 (0.82, 1.41)
ebi-a-GCST90026318	X-23590 levels	TBI_KALSetal	Inverse variance weighted	13	-0.150345	0.289767	0.603867	0.86 (0.49, 1.52)
ebi-a-GCST90026318	X-23590 levels	TBI_KALSetal	MR Egger	13	0.299362	0.895377	0.744409	1.35 (0.23, 7.8)
ebi-a-GCST90026318	X-23590 levels	TBI_KALSetal	Weighted median	13	-0.0600643	0.378099	0.87378	0.94 (0.45, 1.98)
ebi-a-GCST90026318	X-23590 levels	TBI_KALSetal	Weighted mode	13	0.123349	0.660444	0.854964	1.13 (0.31, 4.13)
ebi-a-GCST90026319	X-23593 levels	TBI_KALSetal	Inverse variance weighted	16	-0.176659	0.303711	0.56079	0.84 (0.46, 1.52)
ebi-a-GCST90026319	X-23593 levels	TBI_KALSetal	MR Egger	16	-1.56217	0.674493	0.0362289	0.21 (0.06, 0.79)
ebi-a-GCST90026319	X-23593 levels	TBI_KALSetal	Weighted median	16	-0.134328	0.382654	0.725557	0.87 (0.41, 1.85)
ebi-a-GCST90026319	X-23593 levels	TBI_KALSetal	Weighted mode	16	-0.249671	0.726939	0.736023	0.78 (0.19, 3.24)
ebi-a-GCST90026320	X-23639 levels	TBI_KALSetal	Inverse variance weighted	44	0.0267388	0.0488722	0.584298	1.03 (0.93, 1.13)
ebi-a-GCST90026320	X-23639 levels	TBI_KALSetal	MR Egger	44	0.0844353	0.0977371	0.392549	1.09 (0.9, 1.32)
ebi-a-GCST90026320	X-23639 levels	TBI_KALSetal	Weighted median	44	0.00385313	0.0694959	0.955785	1 (0.88, 1.15)
ebi-a-GCST90026320	X-23639 levels	TBI_KALSetal	Weighted mode	44	0.0244105	0.142113	0.864426	1.02 (0.78, 1.35)
ebi-a-GCST90026321	X-23644 levels	TBI_KALSetal	Inverse variance weighted	30	0.0113757	0.0317166	0.719844	1.01 (0.95, 1.08)
ebi-a-GCST90026321	X-23644 levels	TBI_KALSetal	MR Egger	30	-0.0104261	0.0763399	0.892344	0.99 (0.85, 1.15)
ebi-a-GCST90026321	X-23644 levels	TBI_KALSetal	Weighted median	30	-0.0163277	0.0471474	0.729109	0.98 (0.9, 1.08)
ebi-a-GCST90026321	X-23644 levels	TBI_KALSetal	Weighted mode	30	0.0622091	0.116577	0.597663	1.06 (0.85, 1.34)
ebi-a-GCST90026322	X-23652 levels	TBI_KALSetal	Inverse variance weighted	19	-0.005522	0.0477634	0.90796	0.99 (0.91, 1.09)
ebi-a-GCST90026322	X-23652 levels	TBI_KALSetal	MR Egger	19	0.0443544	0.116569	0.708288	1.05 (0.83, 1.31)
ebi-a-GCST90026322	X-23652 levels	TBI_KALSetal	Weighted median	19	-0.0360453	0.0649303	0.5788	0.96 (0.85, 1.1)
ebi-a-GCST90026322	X-23652 levels	TBI_KALSetal	Weighted mode	19	-0.0283502	0.106144	0.792434	0.97 (0.79, 1.2)
ebi-a-GCST90026323	X-23739 levels	TBI_KALSetal	Inverse variance weighted	66	0.108839	0.106006	0.304552	1.11 (0.91, 1.37)
ebi-a-GCST90026323	X-23739 levels	TBI_KALSetal	MR Egger	66	-0.217866	0.199302	0.278428	0.8 (0.54, 1.19)
ebi-a-GCST90026323	X-23739 levels	TBI_KALSetal	Weighted median	66	0.0201841	0.141419	0.886507	1.02 (0.77, 1.35)
ebi-a-GCST90026323	X-23739 levels	TBI_KALSetal	Weighted mode	66	-0.0913157	0.288637	0.752737	0.91 (0.52, 1.61)
ebi-a-GCST90026324	X-24228 levels	TBI_KALSetal	Inverse variance weighted	21	-0.0475924	0.226436	0.833527	0.95 (0.61, 1.49)
ebi-a-GCST90026324	X-24228 levels	TBI_KALSetal	MR Egger	21	0.69922	0.460329	0.145239	2.01 (0.82, 4.96)
ebi-a-GCST90026324	X-24228 levels	TBI_KALSetal	Weighted median	21	-0.270579	0.294564	0.358318	0.76 (0.43, 1.36)
ebi-a-GCST90026324	X-24228 levels	TBI_KALSetal	Weighted mode	21	-0.546816	0.547406	0.329766	0.58 (0.2, 1.69)
ebi-a-GCST90026325	X-24295 levels	TBI_KALSetal	Inverse variance weighted	92	-0.0132852	0.0524807	0.800156	0.99 (0.89, 1.09)
ebi-a-GCST90026325	X-24295 levels	TBI_KALSetal	MR Egger	92	0.0362687	0.100304	0.718508	1.04 (0.85, 1.26)
ebi-a-GCST90026325	X-24295 levels	TBI_KALSetal	Weighted median	92	0.0369983	0.0774552	0.632883	1.04 (0.89, 1.21)
ebi-a-GCST90026325	X-24295 levels	TBI_KALSetal	Weighted mode	92	0.0723897	0.165396	0.662659	1.08 (0.78, 1.49)
ebi-a-GCST90026326	3-(3-amino-3-carboxypropyl)uridine levels	TBI_KALSetal	Inverse variance weighted	8	-0.741573	0.331804	0.0254191	0.48 (0.25, 0.91)
ebi-a-GCST90026326	3-(3-amino-3-carboxypropyl)uridine levels	TBI_KALSetal	MR Egger	8	-0.644848	1.00054	0.54309	0.52 (0.07, 3.73)
ebi-a-GCST90026326	3-(3-amino-3-carboxypropyl)uridine levels	TBI_KALSetal	Weighted median	8	-0.813911	0.451416	0.0713854	0.44 (0.18, 1.07)
ebi-a-GCST90026326	3-(3-amino-3-carboxypropyl)uridine levels	TBI_KALSetal	Weighted mode	8	-0.820142	0.678929	0.266272	0.44 (0.12, 1.67)
ebi-a-GCST90026327	X-24337 levels	TBI_KALSetal	Inverse variance weighted	20	0.183291	0.200609	0.360888	1.2 (0.81, 1.78)
ebi-a-GCST90026327	X-24337 levels	TBI_KALSetal	MR Egger	20	0.315734	0.544565	0.569242	1.37 (0.47, 3.99)
ebi-a-GCST90026327	X-24337 levels	TBI_KALSetal	Weighted median	20	0.216069	0.28156	0.442844	1.24 (0.71, 2.16)
ebi-a-GCST90026327	X-24337 levels	TBI_KALSetal	Weighted mode	20	0.266915	0.486827	0.589888	1.31 (0.5, 3.39)
ebi-a-GCST90026328	X-24431 levels	TBI_KALSetal	Inverse variance weighted	48	-0.00667784	0.049104	0.891826	0.99 (0.9, 1.09)
ebi-a-GCST90026328	X-24431 levels	TBI_KALSetal	MR Egger	48	-0.0793647	0.096529	0.415213	0.92 (0.76, 1.12)
ebi-a-GCST90026328	X-24431 levels	TBI_KALSetal	Weighted median	48	-0.0262167	0.0693938	0.705582	0.97 (0.85, 1.12)
ebi-a-GCST90026328	X-24431 levels	TBI_KALSetal	Weighted mode	48	0.00376415	0.161351	0.981487	1 (0.73, 1.38)
ebi-a-GCST90026329	X-24452 levels	TBI_KALSetal	Inverse variance weighted	24	0.28011	0.219732	0.202387	1.32 (0.86, 2.04)
ebi-a-GCST90026329	X-24452 levels	TBI_KALSetal	MR Egger	24	0.124714	0.499551	0.805172	1.13 (0.43, 3.02)
ebi-a-GCST90026329	X-24452 levels	TBI_KALSetal	Weighted median	24	0.404313	0.301973	0.180601	1.5 (0.83, 2.71)
ebi-a-GCST90026329	X-24452 levels	TBI_KALSetal	Weighted mode	24	0.612814	0.576111	0.298501	1.85 (0.6, 5.71)
ebi-a-GCST90026330	X-24686 levels	TBI_KALSetal	Inverse variance weighted	56	-0.00141102	0.0633904	0.982241	1 (0.88, 1.13)
ebi-a-GCST90026330	X-24686 levels	TBI_KALSetal	MR Egger	56	0.0202922	0.121978	0.868495	1.02 (0.8, 1.3)
ebi-a-GCST90026330	X-24686 levels	TBI_KALSetal	Weighted median	56	0.00895122	0.0815307	0.912576	1.01 (0.86, 1.18)
ebi-a-GCST90026330	X-24686 levels	TBI_KALSetal	Weighted mode	56	0.0763383	0.210047	0.717673	1.08 (0.72, 1.63)
ebi-a-GCST90026331	X-24699 levels	TBI_KALSetal	Inverse variance weighted	31	0.0412711	0.179174	0.817827	1.04 (0.73, 1.48)
ebi-a-GCST90026331	X-24699 levels	TBI_KALSetal	MR Egger	31	0.668818	0.375811	0.0856132	1.95 (0.93, 4.08)
ebi-a-GCST90026331	X-24699 levels	TBI_KALSetal	Weighted median	31	0.139942	0.243451	0.565408	1.15 (0.71, 1.85)
ebi-a-GCST90026331	X-24699 levels	TBI_KALSetal	Weighted mode	31	0.465021	0.561272	0.413924	1.59 (0.53, 4.78)
ebi-a-GCST90026332	3-amino-2-piperidone levels	TBI_KALSetal	Inverse variance weighted	20	0.0461783	0.235761	0.844713	1.05 (0.66, 1.66)
ebi-a-GCST90026332	3-amino-2-piperidone levels	TBI_KALSetal	MR Egger	20	0.791069	0.562257	0.176474	2.21 (0.73, 6.64)
ebi-a-GCST90026332	3-amino-2-piperidone levels	TBI_KALSetal	Weighted median	20	-0.0052333	0.309819	0.986523	0.99 (0.54, 1.83)
ebi-a-GCST90026332	3-amino-2-piperidone levels	TBI_KALSetal	Weighted mode	20	-0.117248	0.572097	0.839795	0.89 (0.29, 2.73)
ebi-a-GCST90026333	X-24813 levels	TBI_KALSetal	Inverse variance weighted	24	0.0824446	0.14725	0.575552	1.09 (0.81, 1.45)
ebi-a-GCST90026333	X-24813 levels	TBI_KALSetal	MR Egger	24	-0.104907	0.324584	0.749593	0.9 (0.48, 1.7)
ebi-a-GCST90026333	X-24813 levels	TBI_KALSetal	Weighted median	24	0.200092	0.207098	0.333958	1.22 (0.81, 1.83)
ebi-a-GCST90026333	X-24813 levels	TBI_KALSetal	Weighted mode	24	0.47137	0.41237	0.264766	1.6 (0.71, 3.6)
ebi-a-GCST90026334	X-24952 levels	TBI_KALSetal	Inverse variance weighted	21	0.184782	0.148159	0.212329	1.2 (0.9, 1.61)
ebi-a-GCST90026334	X-24952 levels	TBI_KALSetal	MR Egger	21	0.182539	0.401913	0.654847	1.2 (0.55, 2.64)
ebi-a-GCST90026334	X-24952 levels	TBI_KALSetal	Weighted median	21	0.163318	0.201299	0.41718	1.18 (0.79, 1.75)
ebi-a-GCST90026334	X-24952 levels	TBI_KALSetal	Weighted mode	21	0.0965416	0.351472	0.786381	1.1 (0.55, 2.19)
ebi-a-GCST90026335	X-25109 levels	TBI_KALSetal	Inverse variance weighted	43	0.103824	0.104078	0.318491	1.11 (0.9, 1.36)
ebi-a-GCST90026335	X-25109 levels	TBI_KALSetal	MR Egger	43	0.220105	0.208552	0.297422	1.25 (0.83, 1.88)
ebi-a-GCST90026335	X-25109 levels	TBI_KALSetal	Weighted median	43	0.143399	0.140043	0.305853	1.15 (0.88, 1.52)
ebi-a-GCST90026335	X-25109 levels	TBI_KALSetal	Weighted mode	43	0.383828	0.295841	0.201571	1.47 (0.82, 2.62)
ebi-a-GCST90026336	N6-methyllysine levels	TBI_KALSetal	Inverse variance weighted	16	0.0806812	0.0530854	0.128551	1.08 (0.98, 1.2)
ebi-a-GCST90026336	N6-methyllysine levels	TBI_KALSetal	MR Egger	16	0.0551093	0.129566	0.677055	1.06 (0.82, 1.36)
ebi-a-GCST90026336	N6-methyllysine levels	TBI_KALSetal	Weighted median	16	0.0551592	0.0624488	0.37709	1.06 (0.93, 1.19)
ebi-a-GCST90026336	N6-methyllysine levels	TBI_KALSetal	Weighted mode	16	0.0642257	0.0679102	0.359266	1.07 (0.93, 1.22)

## Sheet: Table S6
Table S6. Result of heterogeneity and MR-PRESSO test.
Exposure	Category	Outcome	P value for Cochran Q test	P value for MR-Egger heterogeneity	P value for MR-Egger intercept	MR-Egger intercept	p value for MR-PRESSO Global test	Outliers identified by MR PRESSO
creatinine	Serum metabolites	TBI	0.827393	0.836352	0.312963	0.0259588	0.831
caffeine	Serum metabolites	TBI	0.507556	0.468797	0.466417	0.0397817	0.516
margarate (17:0)	Serum metabolites	TBI	0.54298	0.439746	0.0242606	0.74252	0.49
serotonin (5HT)	Serum metabolites	TBI	0.655532	0.745788	0.177552	0.0461513	0.658
phosphate	Serum metabolites	TBI	0.949963	0.932289	0.637436	0.0201749	0.975
beta-hydroxyisovalerate	Serum metabolites	TBI	0.523445	0.463511	0.862219	0.00481533	0.603
kynurenine	Serum metabolites	TBI	0.178988	0.191185	0.258446	-0.0196991	0.184
aspartate	Serum metabolites	TBI	0.486079	0.721013	0.313104	0.104386	0.535
taurocholate	Serum metabolites	TBI	0.818557	0.858721	0.253197	-0.0273509	0.856
homocitrulline	Serum metabolites	TBI	0.367221	0.32291	0.476268	0.0489662	0.412
levulinate (4-oxovalerate)	Serum metabolites	TBI	0.297012	0.296329	0.335855	-0.0153988	0.31
scyllo-inositol	Serum metabolites	TBI	0.878691	0.876436	0.382136	-0.0122131	0.901
phenol sulfate	Serum metabolites	TBI	0.445199	0.396152	0.562283	-0.0339097	0.465
gamma-glutamylphenylalanine	Serum metabolites	TBI	0.886016	0.86089	0.862667	-0.0048124	0.904
4-acetaminophen sulfate	Serum metabolites	TBI	0.25595	0.344143	0.179451	0.0951629	0.011	rs1456374
octadecanedioate	Serum metabolites	TBI	0.160021	0.115136	0.766859	-0.025041	0.03	rs4787294
X-08988	Serum metabolites	TBI	0.108169	0.0850283	0.689367	0.0260523	0.142
X-09026	Serum metabolites	TBI	0.950471	0.9365	0.579499	-0.0288278	0.971
X-10500	Serum metabolites	TBI	0.323939	0.255622	0.86039	0.0067304	0.325
X-10506	Serum metabolites	TBI	0.859306	0.938907	0.117541	-0.0918359	0.877
X-02249	Serum metabolites	TBI	0.153601	0.114346	0.845325	0.0100085	0.194
X-11444	Serum metabolites	TBI	0.523984	0.490372	0.489887	0.0180051	0.585
X-11469	Serum metabolites	TBI	0.931962	0.916966	0.709703	0.00635395	0.945
X-11859	Serum metabolites	TBI	0.807246	0.77077	0.69315	0.00812504	0.819
X-12007	Serum metabolites	TBI	0.922757	0.898937	0.96862	0.00128153	0.933
X-13435	Serum metabolites	TBI	0.467033	0.385212	0.698103	-0.0160162	0.475
Kynurenate levels	CSF metabolites	TBI	0.54156	0.483355	0.846918	-0.00659692	0.588333
X-12906 levels	CSF metabolites	TBI	0.58814	0.662097	0.156063	0.0434894	0.630667
N-formylanthranilic acid levels	CSF metabolites	TBI	0.481153	0.46	0.571699	-0.0155353	0.495667
Trans-4-hydroxyproline levels	CSF metabolites	TBI	0.930808	0.974696	0.0409199	-0.0496472	0.934333
N-acetyl-aspartyl-glutamate (naag) levels	CSF metabolites	TBI	0.94466	0.92863	0.869182	-0.00348796	0.949333
Phenyllactate (pla) levels	CSF metabolites	TBI	0.576609	0.656753	0.0606464	-0.0426227	0.583667
3-(3-amino-3-carboxypropyl)uridine levels	CSF metabolites	TBI	0.664167	0.54959	0.921721	-0.00651354	0.695667
Gluconate levels	CSF metabolites	TBI	0.199459	0.180509	0.551257	0.0165971	0.219
Indoleacetate levels	CSF metabolites	TBI	0.6507	0.657297	0.308626	0.0335371	0.645333
Argininosuccinate levels	CSF metabolites	TBI	0.68222	0.648371	0.600791	0.0161156	0.694333
Benzoate levels	CSF metabolites	TBI	0.145751	0.131178	0.643504	0.010419	0.156
3-methoxytyramine sulfate levels	CSF metabolites	TBI	0.527987	0.483284	0.701035	-0.010131	0.548667

## Sheet: Table S7
Table S7. Metabolic pathways with significant enrichment of blood and CSF metabolites
Metabolic pathways	Category	Involved metabolites	p value	FDR
Tryptophan metabolism	Serum metabolites	kynurenine	0.0064928	0.54539
Tryptophan metabolism	Serum metabolites	serotonin	0.0064928	0.54539
Taurine and hypotaurine metabolism	Serum metabolites	taurocholate	0.025574	0.69315
Caffeine metabolism	Serum metabolites	caffeine	0.031885	0.69315
Arginine biosynthesis	Serum metabolites	aspartate	0.044409	0.69315
Nicotinate and nicotinamide metabolism	Serum metabolites	aspartate	0.04752	0.69315
Alanine, aspartate and glutamate metabolism	CSF metabolites	N-acetyl-aspartyl-glutamate	0.0060595	0.48476
Alanine, aspartate and glutamate metabolism	CSF metabolites	Argininosuccinate	0.0060595	0.48476
Tryptophan metabolism	CSF metabolites	N-formylanthranilic acid	0.012785	0.51141
Tryptophan metabolism	CSF metabolites	Indoleacetate	0.012785	0.51141

## Sheet: Table S8
Supplementary Table 8 The SNP-based heritability (h2) of the metabolites
Metabolites	Category	outcome	Mean Chi2	Lambda GC	Intercept	Intercept SE	Ratio	Ratio SE	h2	h2 SE	h2Z	h2p
creatinine	Serum metabolites	TBI	0.939523	0.920316	0.976355	0.00599483	0.390967	0.0493428	-5.05118	4.39094e-07	-5.05118	4.39094e-07
4-acetaminophen sulfate	Serum metabolites	TBI	1.01023	1.00525	1.01357	0.006443	1.32654	0.629815	-0.33807	0.929314	-0.363784	0.716019
margarate (17:0)	Serum metabolites	TBI	0.940815	0.928701	0.945258	0.00579082	0.924936	-0.0978429	-0.0301093	0.0582142	-0.517216	0.605005
phosphate	Serum metabolites	TBI	0.791832	0.814422	0.793571	0.00505939	0.991647	-0.0243044	-0.0117972	0.0425269	-0.277405	0.781469
phenol sulfate	Serum metabolites	TBI	1.00453	0.995815	1.00413	0.00641239	0.91037	1.4143	0.00210442	0.0633072	0.0332414	0.973482
caffeine	Serum metabolites	TBI	0.981188	0.985921	0.977999	0.00598896	1.16952	-0.318355	0.021815	0.0511473	0.426513	0.669734
scyllo-inositol	Serum metabolites	TBI	1.0106	1.00352	1.0043	0.0066158	0.405528	0.624228	0.0520096	0.0626649	0.829964	0.406559
aspartate	Serum metabolites	TBI	0.934195	0.934924	0.924083	0.006153	1.15367	-0.0935034	0.0691935	0.0545605	1.2682	0.204727
serotonin (5HT)	Serum metabolites	TBI	1.02521	1.02639	1.01603	0.00639031	0.63573	0.253484	0.077813	0.0709683	1.09645	0.272883
gamma-glutamylphenylalanine	Serum metabolites	TBI	1.06328	1.05353	1.04713	0.00677651	0.74476	0.107083	0.107949	0.0608305	1.77458	0.0759671
homocitrulline	Serum metabolites	TBI	1.01037	1.00151	1.00059	0.00558803	0.0570222	0.538776	0.124363	0.0919866	1.35197	0.176385
beta-hydroxyisovalerate	Serum metabolites	TBI	1.04982	1.04315	1.03251	0.00603505	0.652507	0.12113	0.12533	0.0660228	1.89828	0.0576596
taurocholate	Serum metabolites	TBI	1.04982	1.04315	1.03251	0.00603505	0.652507	0.12113	0.12533	0.0660228	1.89828	0.0576596
octadecanedioate	Serum metabolites	TBI	0.969809	0.957496	0.951885	0.00700144	1.59371	-0.231907	0.130041	0.0817206	1.59129	0.111545
kynurenine	Serum metabolites	TBI	1.10717	1.09525	1.04622	0.00665818	0.431294	0.0621264	0.41672	0.0613882	6.78829	1.13e-11
levulinate (4-oxovalerate)	Serum metabolites	TBI	1.13087	1.08167	1.0527	0.00660444	0.402657	0.0504649	0.604285	0.0704564	8.57672	9.76171e-18
Kynurenate levels	CSF metabolites	TBI	1.02007	1.01877	1.02224	0.0076526	1.10776	0.381239	-0.333073	1.43989	-0.231318	0.817068
N-formylanthranilic acid levels	CSF metabolites	TBI	1.02007	1.01877	1.02224	0.0076526	1.10776	0.381239	-0.333073	1.43989	-0.231318	0.817068
Trans-4-hydroxyproline levels	CSF metabolites	TBI	1.03812	1.03423	1.03631	0.00762506	0.952595	0.20005	0.266267	1.40314	0.189764	0.849494
N-acetyl-aspartyl-glutamate (naag) levels	CSF metabolites	TBI	1.03118	1.02248	1.00636	0.00738892	0.203971	0.236942	3.87539	1.66976	2.32092	0.020291
Phenyllactate (pla) levels	CSF metabolites	TBI	1.01522	1.00845	1.01761	0.00770678	1.15701	0.506426	-0.396153	1.5165	-0.261229	0.793916
3-(3-amino-3-carboxypropyl)uridine levels	CSF metabolites	TBI	1.01522	1.00845	1.01761	0.00770678	1.15701	0.506426	-0.396153	1.5165	-0.261229	0.793916
Gluconate levels	CSF metabolites	TBI	1.02718	1.01292	1.02089	0.00788285	0.768394	0.290014	1.04694	1.57297	0.665586	0.505676
Indoleacetate levels	CSF metabolites	TBI	1.02655	1.02045	1.0345	0.00734241	1.2993	0.276528	-1.24057	1.3751	-0.902166	0.366969
Argininosuccinate levels	CSF metabolites	TBI	1.02706	1.02473	1.00014	0.00768272	0.00527415	0.283934	4.21627	1.92555	2.18964	0.0285505
Benzoate levels	CSF metabolites	TBI	1.02706	1.02473	1.00014	0.00768272	0.00527415	0.283934	4.21627	1.92555	2.18964	0.0285505
3-methoxytyramine sulfate levels	CSF metabolites	TBI	1.02005	1.01782	1.03165	0.00728194	1.57872	0.363184	-1.8261	1.3919	-1.31195	0.189539

## Sheet: Table S9
Table S9. Result of Rg
Exposure	Category	Outcome	rg	rg_se	rg_p
caffeine	HBM	TBI	0.0250496	0.830557	0.975939
serotonin (5HT)	HBM	TBI	0.847147	0.561272	0.131213
beta-hydroxyisovalerate	HBM	TBI	-0.643997	0.369829	0.0816243
kynurenine	HBM	TBI	-0.0371914	0.205348	0.856278
aspartate	HBM	TBI	0.380291	0.442982	0.390627
taurocholate	HBM	TBI	-0.643997	0.369829	0.0816243
homocitrulline	HBM	TBI	1.05548	0.43549	0.0153652
levulinate (4-oxovalerate)	HBM	TBI	-0.31717	0.189198	0.0936618
scyllo-inositol	HBM	TBI	-0.742712	0.618824	0.230062
[truncated: 8 more rows]
